# Supplementary material for: Effects of Elevated CO2 on Yield and Nutritional Quality of Kale and Spinach: A Meta-Analysis
Source: Biology (Basel). 2026 Jan 15;15(2):152. doi: 10.3390/biology15020152 (PMC12837620; doi:10.3390/biology15020152)
Supplement: Supplementary file 1 [file biology-15-00152-s001.zip]

Archive with 3 entries (3 files):
- S1 Supplementary Material File.pdf
- S2_Data.xlsx
- S3 Meta-analysis script.Rmd
