# Supplementary material for: Effects of Elevated CO2 on Yield and Nutritional Quality of Kale and Spinach: A Meta-Analysis
Source: Biology (Basel). 2026 Jan 15;15(2):152. doi: 10.3390/biology15020152 (PMC12837620; doi:10.3390/biology15020152)
Supplement: Supplementary file 1 [file biology-15-00152-s001.zip › S2_Data.xlsx]

## Sheet: analysis
Reference_short	ESID	StudyID	year	journal	volume	scimango_h_index	research_location	impact_factor	common_name	genus	species	cultivar	species_name	co2_low	co2_high	co2_level	co2_diff	co2_unit	exposure_time	classified_time	constituent_measured	unit	group	mean_con	sd_con	n_con	se_con	mean_treat	sd_treat	n_treat	se_treat	sign	Hedgesg	HedgesSE
Chowdhury et al	1	1	2021	Foods	10	97	korea	5.2	Kale	Brassica	oleracea	alboglabra Bailey	Brassica oleracea cv. alboglabra Bailey	400	700	650-800ppm	300	ppm	14	7-14days	4-methoxyglucobrassicin	µmol/g DW	nitrogenous compounds	0.0842105	0.0197327	6	0.00805585	0.115789	0.0789309	6	0.0322234	1	0.506686	0.542882
Chowdhury et al	29	1	2021	Foods	10	97	korea	5.2	Kale	Brassica	oleracea	alboglabra Bailey	Brassica oleracea cv. alboglabra Bailey	400	1000	900-1000ppm	600	ppm	14	7-14days	4-methoxyglucobrassicin	µmol/g DW	nitrogenous compounds	0.0842105	0.0197327	6	0.00805585	0.163158	0.0591982	6	0.0241676	1	1.65159	0.630619
Chowdhury et al	57	1	2021	Foods	10	97	korea	5.2	Kale	Brassica	oleracea	alboglabra Bailey	Brassica oleracea cv. alboglabra Bailey	400	1300	1300-1900ppm	900	ppm	14	7-14days	4-methoxyglucobrassicin	µmol/g DW	nitrogenous compounds	0.0842105	0.0197327	6	0.00805585	0.210526	0.0394655	6	0.0161117	1	3.73713	0.930562
Chowdhury et al	67	1	2021	Foods	10	97	korea	5.2	Kale	Brassica	oleracea	alboglabra Bailey	Brassica oleracea cv. alboglabra Bailey	400	1600	1300-1900ppm	1200	ppm	14	7-14days	4-methoxyglucobrassicin	µmol/g DW	nitrogenous compounds	0.0842105	0.0197327	6	0.00805585	0.147368	0.0394655	6	0.0161117	1	1.86857	0.655366
Chowdhury et al	11	1	2021	Foods	10	97	korea	5.2	Kale	Brassica	oleracea	alboglabra Bailey	Brassica oleracea cv. alboglabra Bailey	400	700	650-800ppm	300	ppm	14	7-14days	chlorophyll	ppm	photosynthetic	142	24.4949	6	10	140.7	13.2272	6	5.4	1	-0.0609616	0.533084
Chowdhury et al	39	1	2021	Foods	10	97	korea	5.2	Kale	Brassica	oleracea	alboglabra Bailey	Brassica oleracea cv. alboglabra Bailey	400	1000	900-1000ppm	600	ppm	14	7-14days	chlorophyll	ppm	photosynthetic	142	24.4949	6	10	127	14.9419	6	6.1	-1	-0.682458	0.550845
Chowdhury et al	77	1	2021	Foods	10	97	korea	5.2	Kale	Brassica	oleracea	alboglabra Bailey	Brassica oleracea cv. alboglabra Bailey	400	1300	1300-1900ppm	900	ppm	14	7-14days	chlorophyll	ppm	photosynthetic	142	24.4949	6	10	125	3.42929	6	1.4	-1	-0.897245	0.563531
Chowdhury et al	79	1	2021	Foods	10	97	korea	5.2	Kale	Brassica	oleracea	alboglabra Bailey	Brassica oleracea cv. alboglabra Bailey	400	1600	1300-1900ppm	1200	ppm	14	7-14days	chlorophyll	ppm	photosynthetic	142	24.4949	6	10	123	17.6363	6	7.2	-1	-0.821746	0.558713
Chowdhury et al	3	1	2021	Foods	10	97	korea	5.2	Kale	Brassica	oleracea	alboglabra Bailey	Brassica oleracea cv. alboglabra Bailey	400	700	650-800ppm	300	ppm	14	7-14days	glucobrassicin	µmol/g DW	nitrogenous compounds	1.3	0.374922	6	0.153061	1.22105	0.749844	6	0.306122	-1	-0.122932	0.533529
Chowdhury et al	31	1	2021	Foods	10	97	korea	5.2	Kale	Brassica	oleracea	alboglabra Bailey	Brassica oleracea cv. alboglabra Bailey	400	1000	900-1000ppm	600	ppm	14	7-14days	glucobrassicin	µmol/g DW	nitrogenous compounds	1.3	0.374922	6	0.153061	1.83684	0.513051	6	0.209452	-1	1.10287	0.578536
Chowdhury et al	59	1	2021	Foods	10	97	korea	5.2	Kale	Brassica	oleracea	alboglabra Bailey	Brassica oleracea cv. alboglabra Bailey	400	1300	1300-1900ppm	900	ppm	14	7-14days	glucobrassicin	µmol/g DW	nitrogenous compounds	1.3	0.374922	6	0.153061	5.67368	1.28263	6	0.523631	1	4.27264	1.02209
Chowdhury et al	69	1	2021	Foods	10	97	korea	5.2	Kale	Brassica	oleracea	alboglabra Bailey	Brassica oleracea cv. alboglabra Bailey	400	1600	1300-1900ppm	1200	ppm	14	7-14days	glucobrassicin	µmol/g DW	nitrogenous compounds	1.3	0.374922	6	0.153061	2.62632	0.611715	6	0.249731	1	2.41322	0.725724
Chowdhury et al	13	1	2021	Foods	10	97	korea	5.2	Kale	Brassica	oleracea	alboglabra Bailey	Brassica oleracea cv. alboglabra Bailey	400	700	650-800ppm	300	ppm	14	7-14days	leaf length	mm	yield	53	10.2879	6	4.2	47.7	2.93939	6	1.2	-1	-0.646642	0.549041
Chowdhury et al	41	1	2021	Foods	10	97	korea	5.2	Kale	Brassica	oleracea	alboglabra Bailey	Brassica oleracea cv. alboglabra Bailey	400	1000	900-1000ppm	600	ppm	14	7-14days	leaf length	mm	yield	53	10.2879	6	4.2	50	9.79796	6	4	-1	-0.275658	0.535901
Chowdhury et al	81	1	2021	Foods	10	97	korea	5.2	Kale	Brassica	oleracea	alboglabra Bailey	Brassica oleracea cv. alboglabra Bailey	400	1300	1300-1900ppm	900	ppm	14	7-14days	leaf length	mm	yield	53	10.2879	6	4.2	45.5	10.0429	6	4.1	-1	-0.680995	0.550769
Chowdhury et al	97	1	2021	Foods	10	97	korea	5.2	Kale	Brassica	oleracea	alboglabra Bailey	Brassica oleracea cv. alboglabra Bailey	400	1600	1300-1900ppm	1200	ppm	14	7-14days	leaf length	mm	yield	53	10.2879	6	4.2	52.3	7.83837	6	3.2	-1	-0.0706527	0.533134
Chowdhury et al	15	1	2021	Foods	10	97	korea	5.2	Kale	Brassica	oleracea	alboglabra Bailey	Brassica oleracea cv. alboglabra Bailey	400	700	650-800ppm	300	ppm	14	7-14days	leaf number	count	yield	4.2	0.734847	6	0.3	4.21	0.489898	6	0.2	1	0.0147811	0.532947
Chowdhury et al	43	1	2021	Foods	10	97	korea	5.2	Kale	Brassica	oleracea	alboglabra Bailey	Brassica oleracea cv. alboglabra Bailey	400	1000	900-1000ppm	600	ppm	14	7-14days	leaf number	count	yield	4.2	0.734847	6	0.3	4.3	0.734847	6	0.3	1	0.125615	0.533555
Chowdhury et al	83	1	2021	Foods	10	97	korea	5.2	Kale	Brassica	oleracea	alboglabra Bailey	Brassica oleracea cv. alboglabra Bailey	400	1300	1300-1900ppm	900	ppm	14	7-14days	leaf number	count	yield	4.2	0.734847	6	0.3	4	0.244949	6	0.1	-1	-0.33706	0.537362
Chowdhury et al	99	1	2021	Foods	10	97	korea	5.2	Kale	Brassica	oleracea	alboglabra Bailey	Brassica oleracea cv. alboglabra Bailey	400	1600	1300-1900ppm	1200	ppm	14	7-14days	leaf number	count	yield	4.2	0.734847	6	0.3	4	0.734847	6	0.3	-1	-0.25123	0.5354
Chowdhury et al	17	1	2021	Foods	10	97	korea	5.2	Kale	Brassica	oleracea	alboglabra Bailey	Brassica oleracea cv. alboglabra Bailey	400	700	650-800ppm	300	ppm	14	7-14days	leaf weight	g	yield	3.5	0.489898	6	0.2	3.6	2.69444	6	1.1	1	0.0476675	0.533028
Chowdhury et al	45	1	2021	Foods	10	97	korea	5.2	Kale	Brassica	oleracea	alboglabra Bailey	Brassica oleracea cv. alboglabra Bailey	400	1000	900-1000ppm	600	ppm	14	7-14days	leaf weight	g	yield	3.5	0.489898	6	0.2	3.4	0.979796	6	0.4	-1	-0.119169	0.533494
Chowdhury et al	85	1	2021	Foods	10	97	korea	5.2	Kale	Brassica	oleracea	alboglabra Bailey	Brassica oleracea cv. alboglabra Bailey	400	1300	1300-1900ppm	900	ppm	14	7-14days	leaf weight	g	yield	3.5	0.489898	6	0.2	3.2	1.46969	6	0.6	-1	-0.252795	0.535431
Chowdhury et al	101	1	2021	Foods	10	97	korea	5.2	Kale	Brassica	oleracea	alboglabra Bailey	Brassica oleracea cv. alboglabra Bailey	400	1600	1300-1900ppm	1200	ppm	14	7-14days	leaf weight	g	yield	3.5	0.489898	6	0.2	2.9	0.489898	6	0.2	-1	-1.13053	0.580756
Chowdhury et al	19	1	2021	Foods	10	97	korea	5.2	Kale	Brassica	oleracea	alboglabra Bailey	Brassica oleracea cv. alboglabra Bailey	400	700	650-800ppm	300	ppm	14	7-14days	leaf width	mm	yield	60.1	3.42929	6	1.4	63	10.5328	6	4.3	1	0.341766	0.537485
Chowdhury et al	47	1	2021	Foods	10	97	korea	5.2	Kale	Brassica	oleracea	alboglabra Bailey	Brassica oleracea cv. alboglabra Bailey	400	1000	900-1000ppm	600	ppm	14	7-14days	leaf width	mm	yield	60.1	3.42929	6	1.4	64.1	7.83837	6	3.2	1	0.61032	0.547306
Chowdhury et al	87	1	2021	Foods	10	97	korea	5.2	Kale	Brassica	oleracea	alboglabra Bailey	Brassica oleracea cv. alboglabra Bailey	400	1300	1300-1900ppm	900	ppm	14	7-14days	leaf width	mm	yield	60.1	3.42929	6	1.4	69.8	2.69444	6	1.1	1	2.90348	0.797046
Chowdhury et al	103	1	2021	Foods	10	97	korea	5.2	Kale	Brassica	oleracea	alboglabra Bailey	Brassica oleracea cv. alboglabra Bailey	400	1600	1300-1900ppm	1200	ppm	14	7-14days	leaf width	mm	yield	60.1	3.42929	6	1.4	66.8	3.18434	6	1.3	1	1.86898	0.655416
Chowdhury et al	5	1	2021	Foods	10	97	korea	5.2	Kale	Brassica	oleracea	alboglabra Bailey	Brassica oleracea cv. alboglabra Bailey	400	700	650-800ppm	300	ppm	14	7-14days	neoglucobrassicin	µmol/g DW	nitrogenous compounds	0.194737	0.0394655	6	0.0161117	0.2001	0.0789309	6	0.0322234	1	0.0793362	0.533185
Chowdhury et al	33	1	2021	Foods	10	97	korea	5.2	Kale	Brassica	oleracea	alboglabra Bailey	Brassica oleracea cv. alboglabra Bailey	400	1000	900-1000ppm	600	ppm	14	7-14days	neoglucobrassicin	µmol/g DW	nitrogenous compounds	0.194737	0.0394655	6	0.0161117	0.573684	0.335456	6	0.13695	1	1.46457	0.611063
Chowdhury et al	61	1	2021	Foods	10	97	korea	5.2	Kale	Brassica	oleracea	alboglabra Bailey	Brassica oleracea cv. alboglabra Bailey	400	1300	1300-1900ppm	900	ppm	14	7-14days	neoglucobrassicin	µmol/g DW	nitrogenous compounds	0.194737	0.0394655	6	0.0161117	0.557895	0.177595	6	0.0725027	1	2.60586	0.752969
Chowdhury et al	71	1	2021	Foods	10	97	korea	5.2	Kale	Brassica	oleracea	alboglabra Bailey	Brassica oleracea cv. alboglabra Bailey	400	1600	1300-1900ppm	1200	ppm	14	7-14days	neoglucobrassicin	µmol/g DW	nitrogenous compounds	0.194737	0.0394655	6	0.0161117	0.226316	0.0197327	6	0.00805585	1	0.934283	0.566033
Chowdhury et al	21	1	2021	Foods	10	97	korea	5.2	Kale	Brassica	oleracea	alboglabra Bailey	Brassica oleracea cv. alboglabra Bailey	400	700	650-800ppm	300	ppm	14	7-14days	plant height	mm	yield	85	11.0227	6	4.5	89.3	11.5126	6	4.7	1	0.352185	0.537766
Chowdhury et al	49	1	2021	Foods	10	97	korea	5.2	Kale	Brassica	oleracea	alboglabra Bailey	Brassica oleracea cv. alboglabra Bailey	400	1000	900-1000ppm	600	ppm	14	7-14days	plant height	mm	yield	85	11.0227	6	4.5	74.7	2.93939	6	1.2	-1	-1.17865	0.584729
Chowdhury et al	89	1	2021	Foods	10	97	korea	5.2	Kale	Brassica	oleracea	alboglabra Bailey	Brassica oleracea cv. alboglabra Bailey	400	1300	1300-1900ppm	900	ppm	14	7-14days	plant height	mm	yield	85	11.0227	6	4.5	82.3	26.9444	6	11	-1	-0.121073	0.533511
Chowdhury et al	105	1	2021	Foods	10	97	korea	5.2	Kale	Brassica	oleracea	alboglabra Bailey	Brassica oleracea cv. alboglabra Bailey	400	1600	1300-1900ppm	1200	ppm	14	7-14days	plant height	mm	yield	85	11.0227	6	4.5	80.3	21.8005	6	8.9	-1	-0.25116	0.535399
Chowdhury et al	23	1	2021	Foods	10	97	korea	5.2	Kale	Brassica	oleracea	alboglabra Bailey	Brassica oleracea cv. alboglabra Bailey	400	700	650-800ppm	300	ppm	14	7-14days	plant weight	g	yield	11	4.40908	6	1.8	11.3	4.16413	6	1.7	1	0.0645756	0.533102
Chowdhury et al	51	1	2021	Foods	10	97	korea	5.2	Kale	Brassica	oleracea	alboglabra Bailey	Brassica oleracea cv. alboglabra Bailey	400	1000	900-1000ppm	600	ppm	14	7-14days	plant weight	g	yield	11	4.40908	6	1.8	10.4	3.42929	6	1.4	-1	-0.140225	0.533707
Chowdhury et al	91	1	2021	Foods	10	97	korea	5.2	Kale	Brassica	oleracea	alboglabra Bailey	Brassica oleracea cv. alboglabra Bailey	400	1300	1300-1900ppm	900	ppm	14	7-14days	plant weight	g	yield	11	4.40908	6	1.8	8.9	0.979796	6	0.4	-1	-0.606956	0.54715
Chowdhury et al	107	1	2021	Foods	10	97	korea	5.2	Kale	Brassica	oleracea	alboglabra Bailey	Brassica oleracea cv. alboglabra Bailey	400	1600	1300-1900ppm	1200	ppm	14	7-14days	plant weight	g	yield	11	4.40908	6	1.8	7.5	1.46969	6	0.6	-1	-0.983092	0.569467
Chowdhury et al	25	1	2021	Foods	10	97	korea	5.2	Kale	Brassica	oleracea	alboglabra Bailey	Brassica oleracea cv. alboglabra Bailey	400	700	650-800ppm	300	ppm	14	7-14days	plant width	mm	yield	213	22.5353	6	9.2	228	28.659	6	11.7	1	0.537096	0.544099
Chowdhury et al	53	1	2021	Foods	10	97	korea	5.2	Kale	Brassica	oleracea	alboglabra Bailey	Brassica oleracea cv. alboglabra Bailey	400	1000	900-1000ppm	600	ppm	14	7-14days	plant width	mm	yield	213	22.5353	6	9.2	196.3	41.1514	6	16.8	-1	-0.464656	0.541313
Chowdhury et al	93	1	2021	Foods	10	97	korea	5.2	Kale	Brassica	oleracea	alboglabra Bailey	Brassica oleracea cv. alboglabra Bailey	400	1300	1300-1900ppm	900	ppm	14	7-14days	plant width	mm	yield	213	22.5353	6	9.2	211.3	11.0227	6	4.5	-1	-0.0884625	0.533245
Chowdhury et al	109	1	2021	Foods	10	97	korea	5.2	Kale	Brassica	oleracea	alboglabra Bailey	Brassica oleracea cv. alboglabra Bailey	400	1600	1300-1900ppm	1200	ppm	14	7-14days	plant width	mm	yield	213	22.5353	6	9.2	194	42.1312	6	17.2	-1	-0.519117	0.543371
Chowdhury et al	7	1	2021	Foods	10	97	korea	5.2	Kale	Brassica	oleracea	alboglabra Bailey	Brassica oleracea cv. alboglabra Bailey	400	700	650-800ppm	300	ppm	14	7-14days	progoitrin	µmol/g DW	nitrogenous compounds	0.384211	0.0986637	6	0.0402793	0.321053	0.0986637	6	0.0402793	-1	-0.590892	0.546417
Chowdhury et al	35	1	2021	Foods	10	97	korea	5.2	Kale	Brassica	oleracea	alboglabra Bailey	Brassica oleracea cv. alboglabra Bailey	400	1000	900-1000ppm	600	ppm	14	7-14days	progoitrin	µmol/g DW	nitrogenous compounds	0.384211	0.0986637	6	0.0402793	0.684211	0.21706	6	0.0886144	1	1.64252	0.629631
Chowdhury et al	63	1	2021	Foods	10	97	korea	5.2	Kale	Brassica	oleracea	alboglabra Bailey	Brassica oleracea cv. alboglabra Bailey	400	1300	1300-1900ppm	900	ppm	14	7-14days	progoitrin	µmol/g DW	nitrogenous compounds	0.384211	0.0986637	6	0.0402793	0.889474	0.177595	6	0.0725027	1	3.24661	0.850418
Chowdhury et al	73	1	2021	Foods	10	97	korea	5.2	Kale	Brassica	oleracea	alboglabra Bailey	Brassica oleracea cv. alboglabra Bailey	400	1600	1300-1900ppm	1200	ppm	14	7-14days	progoitrin	µmol/g DW	nitrogenous compounds	0.384211	0.0986637	6	0.0402793	0.573684	0.177595	6	0.0725027	1	1.21748	0.588034
Chowdhury et al	27	1	2021	Foods	10	97	korea	5.2	Kale	Brassica	oleracea	alboglabra Bailey	Brassica oleracea cv. alboglabra Bailey	400	700	650-800ppm	300	ppm	14	7-14days	shoot diameter	mm	yield	11.3	0.979796	6	0.4	11.7	0.979796	6	0.4	1	0.376845	0.538462
Chowdhury et al	55	1	2021	Foods	10	97	korea	5.2	Kale	Brassica	oleracea	alboglabra Bailey	Brassica oleracea cv. alboglabra Bailey	400	1000	900-1000ppm	600	ppm	14	7-14days	shoot diameter	mm	yield	11.3	0.979796	6	0.4	11.7	0.979796	6	0.4	1	0.376845	0.538462
Chowdhury et al	95	1	2021	Foods	10	97	korea	5.2	Kale	Brassica	oleracea	alboglabra Bailey	Brassica oleracea cv. alboglabra Bailey	400	1300	1300-1900ppm	900	ppm	14	7-14days	shoot diameter	mm	yield	11.3	0.979796	6	0.4	11	1.95959	6	0.8	-1	-0.178753	0.534186
Chowdhury et al	111	1	2021	Foods	10	97	korea	5.2	Kale	Brassica	oleracea	alboglabra Bailey	Brassica oleracea cv. alboglabra Bailey	400	1600	1300-1900ppm	1200	ppm	14	7-14days	shoot diameter	mm	yield	11.3	0.979796	6	0.4	11.7	2.20454	6	0.9	1	0.216447	0.534767
Chowdhury et al	9	1	2021	Foods	10	97	korea	5.2	Kale	Brassica	oleracea	alboglabra Bailey	Brassica oleracea cv. alboglabra Bailey	400	700	650-800ppm	300	ppm	14	7-14days	sinigrin	µmol/g DW	nitrogenous compounds	1.33158	0.295991	6	0.120838	1.31579	0.453853	6	0.185285	-1	-0.0380406	0.532995
Chowdhury et al	37	1	2021	Foods	10	97	korea	5.2	Kale	Brassica	oleracea	alboglabra Bailey	Brassica oleracea cv. alboglabra Bailey	400	1000	900-1000ppm	600	ppm	14	7-14days	sinigrin	µmol/g DW	nitrogenous compounds	1.33158	0.295991	6	0.120838	1.03158	0.21706	6	0.0886144	-1	-1.06696	0.575723
Chowdhury et al	65	1	2021	Foods	10	97	korea	5.2	Kale	Brassica	oleracea	alboglabra Bailey	Brassica oleracea cv. alboglabra Bailey	400	1300	1300-1900ppm	900	ppm	14	7-14days	sinigrin	µmol/g DW	nitrogenous compounds	1.33158	0.295991	6	0.120838	1.22105	0.21706	6	0.0886144	-1	-0.393091	0.538945
Chowdhury et al	75	1	2021	Foods	10	97	korea	5.2	Kale	Brassica	oleracea	alboglabra Bailey	Brassica oleracea cv. alboglabra Bailey	400	1600	1300-1900ppm	1200	ppm	14	7-14days	sinigrin	µmol/g DW	nitrogenous compounds	1.33158	0.295991	6	0.120838	0.621053	0.236793	6	0.0966702	-1	-2.44699	0.730421
Reekie et al	205	8	1998	Canadian Journal of Botany	76	97	canada	1.2	Kale	Brassica	oleracea		Brassica oleracea (marrow stem kale)	350	1000	900-1000ppm	650	ppm	16	15-21days	dry weight	g	yield	0.0681529	0.0526952	12	0.0124204	0.107325	0.0567487	12	0.0133758	1	0.690679	0.406582
Reekie et al	208	8	1998	Canadian Journal of Botany	76	97	canada	1.2	Kale	Brassica	oleracea		Brassica oleracea (marrow stem kale)	350	1000	900-1000ppm	650	ppm	16	15-21days	leaf area	cm2.g-1	yield	241.822	65.4239	12	15.4206	267.056	47.581	12	11.215	1	0.425917	0.398936
Jin et al	184	5	2009	Annals of Applied Biology	115	94	china	2.6	Spinach	Spinacea	oleracea	Huangjia	Spinacea oleracea cv. Huangjia	350	800	650-800ppm	450	µl/L	20	15-21days	ascorbate	µmol g-1 FW	vitamin contents	1.57	0.415692	3	0.24	1.9	0.363731	3	0.21	1	0.675924	0.681718
Jin et al	185	5	2009	Annals of Applied Biology	115	94	china	2.6	Spinach	Spinacea	oleracea	Huangjia	Spinacea oleracea cv. Huangjia	350	800	650-800ppm	450	µl/L	20	15-21days	dry weight	g/plant	yield	0.241176	0.0555738	3	0.0320856	0.364706	0.0666886	3	0.0385027	1	1.60994	0.80166
Jin et al	180	5	2009	Annals of Applied Biology	115	94	china	2.6	Spinach	Spinacea	oleracea	Huangjia	Spinacea oleracea cv. Huangjia	350	800	650-800ppm	450	µl/L	20	15-21days	ferric reducing-antioxidant power	µmol Fe2+ g-1 FW	other phytochemicals	25.87	4.31281	3	2.49	23.18	3.15233	3	1.82	-1	-0.569704	0.673583
Jin et al	181	5	2009	Annals of Applied Biology	115	94	china	2.6	Spinach	Spinacea	oleracea	Huangjia	Spinacea oleracea cv. Huangjia	350	800	650-800ppm	450	µl/L	20	15-21days	flavonoid	µmol [+] -catechin equivalent g-1 FW	other phytochemicals	0.233	0.032909	3	0.019	0.019	0.0363731	3	0.021	-1	-4.93595	1.56747
Jin et al	186	5	2009	Annals of Applied Biology	115	94	china	2.6	Spinach	Spinacea	oleracea	Huangjia	Spinacea oleracea cv. Huangjia	350	800	650-800ppm	450	µl/L	20	15-21days	fresh weight	g/plant	yield	1.18033	0.411717	3	0.237705	1.91803	0.610477	3	0.352459	1	1.13347	0.730568
Jin et al	177	5	2009	Annals of Applied Biology	115	94	china	2.6	Spinach	Spinacea	oleracea	Huangjia	Spinacea oleracea cv. Huangjia	350	800	650-800ppm	450	µl/L	20	15-21days	glutathione	µmol g-1 FW	nitrogenous compounds	0.244	0.0225167	3	0.013	0.282	0.0138564	3	0.008	1	1.62611	0.804375
Jin et al	178	5	2009	Annals of Applied Biology	115	94	china	2.6	Spinach	Spinacea	oleracea	Huangjia	Spinacea oleracea cv. Huangjia	350	800	650-800ppm	450	µl/L	20	15-21days	nitrogen content	mg.g-1 FW	nitrogenous compounds	1.36808	0.208171	3	0.120188	1.1277	0.234193	3	0.135211	-1	-0.867921	0.6996
Jin et al	182	5	2009	Annals of Applied Biology	115	94	china	2.6	Spinach	Spinacea	oleracea	Huangjia	Spinacea oleracea cv. Huangjia	350	800	650-800ppm	450	µl/L	20	15-21days	photosynthesis	µmol CO2.m-2.s-1	photosynthetic	2.64	0.831384	3	0.48	5.8	1.59349	3	0.92	1	1.98913	0.869705
Jin et al	179	5	2009	Annals of Applied Biology	115	94	china	2.6	Spinach	Spinacea	oleracea	Huangjia	Spinacea oleracea cv. Huangjia	350	800	650-800ppm	450	µl/L	20	15-21days	protein	mg.g-1 FW	nitrogenous compounds	6.67532	1.12471	3	0.649351	8.93506	1.48461	3	0.857143	1	1.37264	0.763989
Jin et al	183	5	2009	Annals of Applied Biology	115	94	china	2.6	Spinach	Spinacea	oleracea	Huangjia	Spinacea oleracea cv. Huangjia	350	800	650-800ppm	450	µl/L	20	15-21days	SPAD	reading value	photosynthetic	40.0917	5.00547	3	2.88991	52.3394	3.81369	3	2.20183	1	2.202	0.911447
Jin et al	176	5	2009	Annals of Applied Biology	115	94	china	2.6	Spinach	Spinacea	oleracea	Huangjia	Spinacea oleracea cv. Huangjia	350	800	650-800ppm	450	µl/L	20	15-21days	sugar	mg.g-1 FW	carbohydrate contents	26.2826	4.06655	3	2.34783	30.9783	4.97023	3	2.86957	1	0.827258	0.695483
Wang et al	238	12	2023	Plant, Soil and Environment	70	97	china	2.2	Spinach	Ipomoea	aquatica	Forssk	Ipomoea aquatica cv. Forssk	350	700	650-800ppm	350	µmol/mol	25	22-28days	biomass	g/plant	yield	0.492308	0.0205128	5	0.00917361	0.658974	0.0358974	5	0.0160538	1	5.14918	1.28531
Wang et al	231	12	2023	Plant, Soil and Environment	70	97	china	2.2	Spinach	Ipomoea	aquatica	Forssk	Ipomoea aquatica cv. Forssk	350	700	650-800ppm	350	µmol/mol	25	22-28days	cadmium	mg/kg	mineral contents	0.363934	0.0380328	5	0.0170088	0.239344	0.024918	5	0.0111437	-1	-3.50012	0.968952
Wang et al	233	12	2023	Plant, Soil and Environment	70	97	china	2.2	Spinach	Ipomoea	aquatica	Forssk	Ipomoea aquatica cv. Forssk	350	700	650-800ppm	350	µmol/mol	25	22-28days	catalase	U/g	nitrogenous compounds	5.77	0.24	5	0.107331	6.31	0.18	5	0.0804984	1	2.29924	0.768538
Wang et al	236	12	2023	Plant, Soil and Environment	70	97	china	2.2	Spinach	Ipomoea	aquatica	Forssk	Ipomoea aquatica cv. Forssk	350	700	650-800ppm	350	µmol/mol	25	22-28days	malondialdehyde	µmol/g	other phytochemicals	5.33	0.14	5	0.0626099	4.61	0.08	5	0.0357771	-1	-5.70371	1.39748
Wang et al	234	12	2023	Plant, Soil and Environment	70	97	china	2.2	Spinach	Ipomoea	aquatica	Forssk	Ipomoea aquatica cv. Forssk	350	700	650-800ppm	350	µmol/mol	25	22-28days	peroxidase	U/g	nitrogenous compounds	234.21	9.64	5	4.31114	261.03	21.13	5	9.44962	1	1.47507	0.659635
Wang et al	235	12	2023	Plant, Soil and Environment	70	97	china	2.2	Spinach	Ipomoea	aquatica	Forssk	Ipomoea aquatica cv. Forssk	350	700	650-800ppm	350	µmol/mol	25	22-28days	proline	mg/g	nitrogenous compounds	0.45	0.01	5	0.00447214	0.33	0.03	5	0.0134164	-1	-4.84722	1.2252
Wang et al	237	12	2023	Plant, Soil and Environment	70	97	china	2.2	Spinach	Ipomoea	aquatica	Forssk	Ipomoea aquatica cv. Forssk	350	700	650-800ppm	350	µmol/mol	25	22-28days	SPAD	reading value	photosynthetic	35.4237	1.69492	5	0.757989	42.5424	1.77966	5	0.795889	1	3.69992	1.00538
Wang et al	232	12	2023	Plant, Soil and Environment	70	97	china	2.2	Spinach	Ipomoea	aquatica	Forssk	Ipomoea aquatica cv. Forssk	350	700	650-800ppm	350	µmol/mol	25	22-28days	superoxide dismutase	U/g	mineral contents	57.84	2.57	5	1.14934	61.15	3.51	5	1.56972	1	0.9719	0.611192
Sehgal et al	215	10	2022	Life	12	56	usa	3.2	Kale	Brassica	oleracea	acephala Winterbor F9	Brassica oleracea cv. acephala Winterbor F1	420	720	650-800ppm	300	µmol/mol	26	22-28days	chlorophyll	µg/cm2	photosynthetic	30.4	2.84933	15	0.735695	37	10.4476	15	2.69755	1	0.838621	0.371409
Sehgal et al	216	10	2022	Life	12	56	usa	3.2	Kale	Brassica	oleracea	acephala Winterbor F8	Brassica oleracea cv. acephala Winterbor F1	420	720	650-800ppm	300	µmol/mol	26	22-28days	dry weight	g/plant	yield	27.7	9	15	2.5	49	17	15	4.5	1	1.52368	0.4061
Sehgal et al	220	9	2022	Agriculture	12	66	usa	3.6	Kale	Brassica	oleracea	acephala Winterbor F5	Brassica oleracea cv. acephala Winterbor F1	400	720	650-800ppm	320	µmol/mol	26	22-28days	dry weight	g/plant	yield	3.69	0.387298	15	0.1	5.7	0.464758	15	0.12	1	4.57163	0.688879
Sehgal et al	221	9	2022	Agriculture	12	66	usa	3.6	Kale	Brassica	oleracea	acephala Winterbor F6	Brassica oleracea cv. acephala Winterbor F1	400	720	650-800ppm	320	µmol/mol	26	22-28days	dry weight	g/plant	yield	0.37	0.00387298	15	0.001	0.6	0.00774597	15	0.002	1	36.5437	4.73113
Sehgal et al	222	9	2022	Agriculture	12	66	usa	3.6	Kale	Brassica	oleracea	acephala Winterbor F7	Brassica oleracea cv. acephala Winterbor F1	400	720	650-800ppm	320	µmol/mol	26	22-28days	dry weight	g/plant	yield	4.05	0.387298	15	0.1	6.3	0.464758	15	0.12	1	5.1175	0.750136
Sehgal et al	217	10	2022	Life	12	56	usa	3.2	Kale	Brassica	oleracea	acephala Winterbor F4	Brassica oleracea cv. acephala Winterbor F1	420	720	650-800ppm	300	µmol/mol	26	22-28days	fresh weight	g/plant	yield	241.3	85	15	20	359.2	120	15	30	1	1.10319	0.382763
Sehgal et al	223	9	2022	Agriculture	12	66	usa	3.6	Kale	Brassica	oleracea	acephala Winterbor F4	Brassica oleracea cv. acephala Winterbor F1	400	720	650-800ppm	320	µmol/mol	26	22-28days	fresh weight	g/plant	yield	42	5.80948	15	1.5	51.5	6.58407	15	1.7	1	1.48872	0.403933
Sehgal et al	218	10	2022	Life	12	56	usa	3.2	Kale	Brassica	oleracea	acephala Winterbor F3	Brassica oleracea cv. acephala Winterbor F1	420	720	650-800ppm	300	µmol/mol	26	22-28days	leaf area	cm2/plant	yield	1805.7	537.711	15	150.476	2558.7	1037.1	15	245.238	1	0.886932	0.373275
Sehgal et al	224	9	2022	Agriculture	12	66	usa	3.6	Kale	Brassica	oleracea	acephala Winterbor F3	Brassica oleracea cv. acephala Winterbor F1	400	720	650-800ppm	320	µmol/mol	26	22-28days	leaf area	cm2/plant	yield	600.5	120.062	15	31	779.3	143.3	15	37	1	1.31601	0.393813
Sehgal et al	211	9	2022	Agriculture	12	66	usa	3.6	Kale	Brassica	oleracea	acephala Winterbor F2	Brassica oleracea cv. acephala Winterbor F1	400	720	650-800ppm	320	µmol/mol	26	22-28days	leaf number	per plant	yield	9.33	2.32379	15	0.6	9.7	2.71109	15	0.7	1	0.142581	0.355756
Sehgal et al	212	9	2022	Agriculture	12	66	usa	3.6	Kale	Brassica	oleracea	acephala Winterbor F1	Brassica oleracea cv. acephala Winterbor F1	400	720	650-800ppm	320	µmol/mol	26	22-28days	plant height	cm/plant	yield	30.8	5.80948	15	1.5	33.3	6.19677	15	1.6	1	0.404984	0.359106
Sehgal et al	213	9	2022	Agriculture	12	66	usa	3.6	Kale	Brassica	oleracea	acephala Winterbor F9	Brassica oleracea cv. acephala Winterbor F1	400	720	650-800ppm	320	µmol/mol	26	22-28days	root length	cm/plant	yield	3389	220.76	15	57	5327.1	251.744	15	65	1	7.96471	1.08789
Sehgal et al	214	9	2022	Agriculture	12	66	usa	3.6	Kale	Brassica	oleracea	acephala Winterbor F8	Brassica oleracea cv. acephala Winterbor F1	400	720	650-800ppm	320	µmol/mol	26	22-28days	root surface area	cm/plant	yield	469.1	92.9516	15	24	775.1	123.935	15	32	1	2.71789	0.499338
Sehgal et al	219	10	2022	Life	12	56	usa	3.2	Kale	Brassica	oleracea	acephala Winterbor F5	Brassica oleracea cv. acephala Winterbor F1	420	720	650-800ppm	300	µmol/mol	26	22-28days	root:shoot		yield	0.27	0.100654	15	0.0259887	0.35	0.131288	15	0.0338983	1	0.665407	0.365517
Chowdhury et al	2	1	2021	Foods	10	97	korea	5.2	Kale	Brassica	oleracea	alboglabra Bailey	Brassica oleracea cv. alboglabra Bailey	400	700	650-800ppm	300	ppm	28	22-28days	4-methoxyglucobrassicin	µmol/g DW	nitrogenous compounds	0.168478	0.0203762	6	0.00831855	0.152174	0.0407524	6	0.0166371	1	-0.467141	0.541402
Chowdhury et al	30	1	2021	Foods	10	97	korea	5.2	Kale	Brassica	oleracea	alboglabra Bailey	Brassica oleracea cv. alboglabra Bailey	400	1000	900-1000ppm	600	ppm	28	22-28days	4-methoxyglucobrassicin	µmol/g DW	nitrogenous compounds	0.168478	0.0203762	6	0.00831855	0.13587	0.0407524	6	0.0166371	-1	-0.934283	0.566033
Chowdhury et al	58	1	2021	Foods	10	97	korea	5.2	Kale	Brassica	oleracea	alboglabra Bailey	Brassica oleracea cv. alboglabra Bailey	400	1300	1300-1900ppm	900	ppm	28	22-28days	4-methoxyglucobrassicin	µmol/g DW	nitrogenous compounds	0.168478	0.0203762	6	0.00831855	0.184783	0.0407524	6	0.0166371	-1	0.467141	0.541402
Chowdhury et al	68	1	2021	Foods	10	97	korea	5.2	Kale	Brassica	oleracea	alboglabra Bailey	Brassica oleracea cv. alboglabra Bailey	400	1600	1300-1900ppm	1200	ppm	28	22-28days	4-methoxyglucobrassicin	µmol/g DW	nitrogenous compounds	0.168478	0.0203762	6	0.00831855	0.217391	0.0407524	6	0.0166371	1	1.40142	0.604861
Chowdhury et al	12	1	2021	Foods	10	97	korea	5.2	Kale	Brassica	oleracea	alboglabra Bailey	Brassica oleracea cv. alboglabra Bailey	400	700	650-800ppm	300	ppm	28	22-28days	chlorophyll	ppm	photosynthetic	186	35.0277	6	14.3	179	24.2499	6	9.9	-1	-0.214493	0.534734
Chowdhury et al	40	1	2021	Foods	10	97	korea	5.2	Kale	Brassica	oleracea	alboglabra Bailey	Brassica oleracea cv. alboglabra Bailey	400	1000	900-1000ppm	600	ppm	28	22-28days	chlorophyll	ppm	photosynthetic	186	35.0277	6	14.3	175.7	12.7373	6	5.2	-1	-0.360754	0.538002
Chowdhury et al	78	1	2021	Foods	10	97	korea	5.2	Kale	Brassica	oleracea	alboglabra Bailey	Brassica oleracea cv. alboglabra Bailey	400	1300	1300-1900ppm	900	ppm	28	22-28days	chlorophyll	ppm	photosynthetic	186	35.0277	6	14.3	169.3	29.3939	6	12	-1	-0.476759	0.541751
Chowdhury et al	80	1	2021	Foods	10	97	korea	5.2	Kale	Brassica	oleracea	alboglabra Bailey	Brassica oleracea cv. alboglabra Bailey	400	1600	1300-1900ppm	1200	ppm	28	22-28days	chlorophyll	ppm	photosynthetic	186	35.0277	6	14.3	179	27.6792	6	11.3	-1	-0.204686	0.534574
Chowdhury et al	4	1	2021	Foods	10	97	korea	5.2	Kale	Brassica	oleracea	alboglabra Bailey	Brassica oleracea cv. alboglabra Bailey	400	700	650-800ppm	300	ppm	28	22-28days	glucobrassicin	µmol/g DW	nitrogenous compounds	1.47283	1.7116	6	0.698758	2.27174	0.753919	6	0.307786	1	0.557628	0.544959
Chowdhury et al	32	1	2021	Foods	10	97	korea	5.2	Kale	Brassica	oleracea	alboglabra Bailey	Brassica oleracea cv. alboglabra Bailey	400	1000	900-1000ppm	600	ppm	28	22-28days	glucobrassicin	µmol/g DW	nitrogenous compounds	1.47283	1.7116	6	0.698758	1.88043	0.550157	6	0.224601	1	0.295968	0.536352
Chowdhury et al	60	1	2021	Foods	10	97	korea	5.2	Kale	Brassica	oleracea	alboglabra Bailey	Brassica oleracea cv. alboglabra Bailey	400	1300	1300-1900ppm	900	ppm	28	22-28days	glucobrassicin	µmol/g DW	nitrogenous compounds	1.47283	1.7116	6	0.698758	4.78261	0.916929	6	0.374335	1	2.22517	0.700236
Chowdhury et al	70	1	2021	Foods	10	97	korea	5.2	Kale	Brassica	oleracea	alboglabra Bailey	Brassica oleracea cv. alboglabra Bailey	400	1600	1300-1900ppm	1200	ppm	28	22-28days	glucobrassicin	µmol/g DW	nitrogenous compounds	1.47283	1.7116	6	0.698758	5.38587	2.01724	6	0.823536	1	1.93088	0.662849
Chowdhury et al	14	1	2021	Foods	10	97	korea	5.2	Kale	Brassica	oleracea	alboglabra Bailey	Brassica oleracea cv. alboglabra Bailey	400	700	650-800ppm	300	ppm	28	22-28days	leaf length	mm	yield	68	5.14393	6	2.1	67.3	11.5126	6	4.7	-1	-0.072469	0.533144
Chowdhury et al	42	1	2021	Foods	10	97	korea	5.2	Kale	Brassica	oleracea	alboglabra Bailey	Brassica oleracea cv. alboglabra Bailey	400	1000	900-1000ppm	600	ppm	28	22-28days	leaf length	mm	yield	68	5.14393	6	2.1	70.3	5.87878	6	2.4	1	0.384366	0.538683
Chowdhury et al	82	1	2021	Foods	10	97	korea	5.2	Kale	Brassica	oleracea	alboglabra Bailey	Brassica oleracea cv. alboglabra Bailey	400	1300	1300-1900ppm	900	ppm	28	22-28days	leaf length	mm	yield	68	5.14393	6	2.1	63	4.89898	6	2	-1	-0.91886	0.564981
Chowdhury et al	98	1	2021	Foods	10	97	korea	5.2	Kale	Brassica	oleracea	alboglabra Bailey	Brassica oleracea cv. alboglabra Bailey	400	1600	1300-1900ppm	1200	ppm	28	22-28days	leaf length	mm	yield	68	5.14393	6	2.1	68.3	10.0429	6	4.1	1	0.0347077	0.532986
Chowdhury et al	16	1	2021	Foods	10	97	korea	5.2	Kale	Brassica	oleracea	alboglabra Bailey	Brassica oleracea cv. alboglabra Bailey	400	700	650-800ppm	300	ppm	28	22-28days	leaf number	count	yield	7	0.979796	6	0.4	7.1	0.734847	6	0.3	1	0.106588	0.533383
Chowdhury et al	44	1	2021	Foods	10	97	korea	5.2	Kale	Brassica	oleracea	alboglabra Bailey	Brassica oleracea cv. alboglabra Bailey	400	1000	900-1000ppm	600	ppm	28	22-28days	leaf number	count	yield	7	0.979796	6	0.4	7.4	0.979796	6	0.4	1	0.376845	0.538462
Chowdhury et al	84	1	2021	Foods	10	97	korea	5.2	Kale	Brassica	oleracea	alboglabra Bailey	Brassica oleracea cv. alboglabra Bailey	400	1300	1300-1900ppm	900	ppm	28	22-28days	leaf number	count	yield	7	0.979796	6	0.4	6.7	1.22474	6	0.5	-1	-0.249693	0.53537
Chowdhury et al	100	1	2021	Foods	10	97	korea	5.2	Kale	Brassica	oleracea	alboglabra Bailey	Brassica oleracea cv. alboglabra Bailey	400	1600	1300-1900ppm	1200	ppm	28	22-28days	leaf number	count	yield	7	0.979796	6	0.4	7.1	0.489898	6	0.2	1	0.119169	0.533494
Chowdhury et al	18	1	2021	Foods	10	97	korea	5.2	Kale	Brassica	oleracea	alboglabra Bailey	Brassica oleracea cv. alboglabra Bailey	400	700	650-800ppm	300	ppm	28	22-28days	leaf weight	g	yield	5.7	4.16413	6	1.7	5.3	1.95959	6	0.8	-1	-0.113462	0.533442
Chowdhury et al	46	1	2021	Foods	10	97	korea	5.2	Kale	Brassica	oleracea	alboglabra Bailey	Brassica oleracea cv. alboglabra Bailey	400	1000	900-1000ppm	600	ppm	28	22-28days	leaf weight	g	yield	5.7	4.16413	6	1.7	4.5	0.244949	6	0.1	-1	-0.375543	0.538424
Chowdhury et al	86	1	2021	Foods	10	97	korea	5.2	Kale	Brassica	oleracea	alboglabra Bailey	Brassica oleracea cv. alboglabra Bailey	400	1300	1300-1900ppm	900	ppm	28	22-28days	leaf weight	g	yield	5.7	4.16413	6	1.7	4.7	3.18434	6	1.3	-1	-0.249026	0.535357
Chowdhury et al	102	1	2021	Foods	10	97	korea	5.2	Kale	Brassica	oleracea	alboglabra Bailey	Brassica oleracea cv. alboglabra Bailey	400	1600	1300-1900ppm	1200	ppm	28	22-28days	leaf weight	g	yield	5.7	4.16413	6	1.7	4.9	2.20454	6	0.9	-1	-0.221649	0.534856
Chowdhury et al	20	1	2021	Foods	10	97	korea	5.2	Kale	Brassica	oleracea	alboglabra Bailey	Brassica oleracea cv. alboglabra Bailey	400	700	650-800ppm	300	ppm	28	22-28days	leaf width	mm	yield	62.7	6.85857	6	2.8	66.9	3.18434	6	1.3	1	0.72507	0.553108
Chowdhury et al	48	1	2021	Foods	10	97	korea	5.2	Kale	Brassica	oleracea	alboglabra Bailey	Brassica oleracea cv. alboglabra Bailey	400	1000	900-1000ppm	600	ppm	28	22-28days	leaf width	mm	yield	62.7	6.85857	6	2.8	65.6	1.95959	6	0.8	1	0.530735	0.543838
Chowdhury et al	88	1	2021	Foods	10	97	korea	5.2	Kale	Brassica	oleracea	alboglabra Bailey	Brassica oleracea cv. alboglabra Bailey	400	1300	1300-1900ppm	900	ppm	28	22-28days	leaf width	mm	yield	62.7	6.85857	6	2.8	67.7	2.93939	6	1.2	1	0.874729	0.562054
Chowdhury et al	104	1	2021	Foods	10	97	korea	5.2	Kale	Brassica	oleracea	alboglabra Bailey	Brassica oleracea cv. alboglabra Bailey	400	1600	1300-1900ppm	1200	ppm	28	22-28days	leaf width	mm	yield	62.7	6.85857	6	2.8	66.4	5.87878	6	2.4	1	0.534699	0.544
Chowdhury et al	6	1	2021	Foods	10	97	korea	5.2	Kale	Brassica	oleracea	alboglabra Bailey	Brassica oleracea cv. alboglabra Bailey	400	700	650-800ppm	300	ppm	28	22-28days	neoglucobrassicin	µmol/g DW	nitrogenous compounds	0.152174	0.0203762	6	0.00831855	0.184783	0.101881	6	0.0415927	1	0.40971	0.539461
Chowdhury et al	34	1	2021	Foods	10	97	korea	5.2	Kale	Brassica	oleracea	alboglabra Bailey	Brassica oleracea cv. alboglabra Bailey	400	1000	900-1000ppm	600	ppm	28	22-28days	neoglucobrassicin	µmol/g DW	nitrogenous compounds	0.152174	0.0203762	6	0.00831855	0.119565	0.0407524	6	0.0166371	-1	-0.934283	0.566033
Chowdhury et al	62	1	2021	Foods	10	97	korea	5.2	Kale	Brassica	oleracea	alboglabra Bailey	Brassica oleracea cv. alboglabra Bailey	400	1300	1300-1900ppm	900	ppm	28	22-28days	neoglucobrassicin	µmol/g DW	nitrogenous compounds	0.152174	0.0203762	6	0.00831855	0.16013	0.0407524	6	0.0166371	1	0.227953	0.534966
Chowdhury et al	72	1	2021	Foods	10	97	korea	5.2	Kale	Brassica	oleracea	alboglabra Bailey	Brassica oleracea cv. alboglabra Bailey	400	1600	1300-1900ppm	1200	ppm	28	22-28days	neoglucobrassicin	µmol/g DW	nitrogenous compounds	0.152174	0.0203762	6	0.00831855	0.168478	0.0407524	6	0.0166371	1	0.467141	0.541402
Chowdhury et al	22	1	2021	Foods	10	97	korea	5.2	Kale	Brassica	oleracea	alboglabra Bailey	Brassica oleracea cv. alboglabra Bailey	400	700	650-800ppm	300	ppm	28	22-28days	plant height	mm	yield	111.7	15.9217	6	6.5	105.3	11.5126	6	4.7	-1	-0.425223	0.539961
Chowdhury et al	50	1	2021	Foods	10	97	korea	5.2	Kale	Brassica	oleracea	alboglabra Bailey	Brassica oleracea cv. alboglabra Bailey	400	1000	900-1000ppm	600	ppm	28	22-28days	plant height	mm	yield	111.7	15.9217	6	6.5	102.7	12.0025	6	4.9	-1	-0.589242	0.546343
Chowdhury et al	90	1	2021	Foods	10	97	korea	5.2	Kale	Brassica	oleracea	alboglabra Bailey	Brassica oleracea cv. alboglabra Bailey	400	1300	1300-1900ppm	900	ppm	28	22-28days	plant height	mm	yield	111.7	15.9217	6	6.5	99.3	13.4722	6	5.5	-1	-0.776122	0.555988
Chowdhury et al	106	1	2021	Foods	10	97	korea	5.2	Kale	Brassica	oleracea	alboglabra Bailey	Brassica oleracea cv. alboglabra Bailey	400	1600	1300-1900ppm	1200	ppm	28	22-28days	plant height	mm	yield	111.7	15.9217	6	6.5	93	12.2474	6	5	-1	-1.21527	0.587844
Chowdhury et al	24	1	2021	Foods	10	97	korea	5.2	Kale	Brassica	oleracea	alboglabra Bailey	Brassica oleracea cv. alboglabra Bailey	400	700	650-800ppm	300	ppm	28	22-28days	plant weight	g	yield	22.2	11.7576	6	4.8	28.4	7.83837	6	3.2	1	0.572766	0.545612
Chowdhury et al	52	1	2021	Foods	10	97	korea	5.2	Kale	Brassica	oleracea	alboglabra Bailey	Brassica oleracea cv. alboglabra Bailey	400	1000	900-1000ppm	600	ppm	28	22-28days	plant weight	g	yield	22.2	11.7576	6	4.8	25	10.5328	6	4.3	1	0.231555	0.535031
Chowdhury et al	92	1	2021	Foods	10	97	korea	5.2	Kale	Brassica	oleracea	alboglabra Bailey	Brassica oleracea cv. alboglabra Bailey	400	1300	1300-1900ppm	900	ppm	28	22-28days	plant weight	g	yield	22.2	11.7576	6	4.8	23.6	15.1868	6	6.2	1	0.0951565	0.533293
Chowdhury et al	108	1	2021	Foods	10	97	korea	5.2	Kale	Brassica	oleracea	alboglabra Bailey	Brassica oleracea cv. alboglabra Bailey	400	1600	1300-1900ppm	1200	ppm	28	22-28days	plant weight	g	yield	22.2	11.7576	6	4.8	25.3	10.0429	6	4.1	1	0.261713	0.53561
Chowdhury et al	26	1	2021	Foods	10	97	korea	5.2	Kale	Brassica	oleracea	alboglabra Bailey	Brassica oleracea cv. alboglabra Bailey	400	700	650-800ppm	300	ppm	28	22-28days	plant width	mm	yield	284.3	31.8434	6	13	270.3	121.005	6	49.4	-1	-0.146062	0.533772
Chowdhury et al	54	1	2021	Foods	10	97	korea	5.2	Kale	Brassica	oleracea	alboglabra Bailey	Brassica oleracea cv. alboglabra Bailey	400	1000	900-1000ppm	600	ppm	28	22-28days	plant width	mm	yield	284.3	31.8434	6	13	296.3	15.9217	6	6.5	1	0.440008	0.540454
Chowdhury et al	94	1	2021	Foods	10	97	korea	5.2	Kale	Brassica	oleracea	alboglabra Bailey	Brassica oleracea cv. alboglabra Bailey	400	1300	1300-1900ppm	900	ppm	28	22-28days	plant width	mm	yield	284.3	31.8434	6	13	288.3	89.4064	6	36.5	1	0.0550188	0.533057
Chowdhury et al	110	1	2021	Foods	10	97	korea	5.2	Kale	Brassica	oleracea	alboglabra Bailey	Brassica oleracea cv. alboglabra Bailey	400	1600	1300-1900ppm	1200	ppm	28	22-28days	plant width	mm	yield	284.3	31.8434	6	13	288	31.3535	6	12.8	1	0.108084	0.533395
Chowdhury et al	8	1	2021	Foods	10	97	korea	5.2	Kale	Brassica	oleracea	alboglabra Bailey	Brassica oleracea cv. alboglabra Bailey	400	700	650-800ppm	300	ppm	28	22-28days	progoitrin	µmol/g DW	nitrogenous compounds	0.282609	0.0815048	6	0.0332742	0.347826	0.142633	6	0.0582298	1	0.518247	0.543336
Chowdhury et al	36	1	2021	Foods	10	97	korea	5.2	Kale	Brassica	oleracea	alboglabra Bailey	Brassica oleracea cv. alboglabra Bailey	400	1000	900-1000ppm	600	ppm	28	22-28days	progoitrin	µmol/g DW	nitrogenous compounds	0.282609	0.0815048	6	0.0332742	0.298913	0.0407524	6	0.0166371	1	0.233571	0.535067
Chowdhury et al	64	1	2021	Foods	10	97	korea	5.2	Kale	Brassica	oleracea	alboglabra Bailey	Brassica oleracea cv. alboglabra Bailey	400	1300	1300-1900ppm	900	ppm	28	22-28days	progoitrin	µmol/g DW	nitrogenous compounds	0.282609	0.0815048	6	0.0332742	0.755435	0.224138	6	0.091504	1	2.58804	0.750403
Chowdhury et al	74	1	2021	Foods	10	97	korea	5.2	Kale	Brassica	oleracea	alboglabra Bailey	Brassica oleracea cv. alboglabra Bailey	400	1600	1300-1900ppm	1200	ppm	28	22-28days	progoitrin	µmol/g DW	nitrogenous compounds	0.282609	0.0815048	6	0.0332742	0.543478	0.203762	6	0.0831854	1	1.55176	0.619964
Chowdhury et al	28	1	2021	Foods	10	97	korea	5.2	Kale	Brassica	oleracea	alboglabra Bailey	Brassica oleracea cv. alboglabra Bailey	400	700	650-800ppm	300	ppm	28	22-28days	shoot diameter	mm	yield	14.7	2.20454	6	0.9	15.7	0.979796	6	0.4	1	0.541117	0.544265
Chowdhury et al	56	1	2021	Foods	10	97	korea	5.2	Kale	Brassica	oleracea	alboglabra Bailey	Brassica oleracea cv. alboglabra Bailey	400	1000	900-1000ppm	600	ppm	28	22-28days	shoot diameter	mm	yield	14.7	2.20454	6	0.9	15.7	0.979796	6	0.4	1	0.541117	0.544265
Chowdhury et al	96	1	2021	Foods	10	97	korea	5.2	Kale	Brassica	oleracea	alboglabra Bailey	Brassica oleracea cv. alboglabra Bailey	400	1300	1300-1900ppm	900	ppm	28	22-28days	shoot diameter	mm	yield	14.7	2.20454	6	0.9	14.3	1.22474	6	0.5	-1	-0.207054	0.534612
Chowdhury et al	112	1	2021	Foods	10	97	korea	5.2	Kale	Brassica	oleracea	alboglabra Bailey	Brassica oleracea cv. alboglabra Bailey	400	1600	1300-1900ppm	1200	ppm	28	22-28days	shoot diameter	mm	yield	14.7	2.20454	6	0.9	15	0	6	0	1	0.177646	0.534171
Chowdhury et al	10	1	2021	Foods	10	97	korea	5.2	Kale	Brassica	oleracea	alboglabra Bailey	Brassica oleracea cv. alboglabra Bailey	400	700	650-800ppm	300	ppm	28	22-28days	sinigrin	µmol/g DW	nitrogenous compounds	0.853261	0.489029	6	0.199645	0.494565	0.142633	6	0.0582298	-1	-0.919213	0.565004
Chowdhury et al	38	1	2021	Foods	10	97	korea	5.2	Kale	Brassica	oleracea	alboglabra Bailey	Brassica oleracea cv. alboglabra Bailey	400	1000	900-1000ppm	600	ppm	28	22-28days	sinigrin	µmol/g DW	nitrogenous compounds	0.853261	0.489029	6	0.199645	0.608696	0.224138	6	0.091504	-1	-0.593483	0.546534
Chowdhury et al	66	1	2021	Foods	10	97	korea	5.2	Kale	Brassica	oleracea	alboglabra Bailey	Brassica oleracea cv. alboglabra Bailey	400	1300	1300-1900ppm	900	ppm	28	22-28days	sinigrin	µmol/g DW	nitrogenous compounds	0.853261	0.489029	6	0.199645	0.543478	0.224138	6	0.091504	-1	-0.751745	0.55459
Chowdhury et al	76	1	2021	Foods	10	97	korea	5.2	Kale	Brassica	oleracea	alboglabra Bailey	Brassica oleracea cv. alboglabra Bailey	400	1600	1300-1900ppm	1200	ppm	28	22-28days	sinigrin	µmol/g DW	nitrogenous compounds	0.853261	0.489029	6	0.199645	0.315217	0.0203762	6	0.00831855	-1	-1.43502	0.608135
Erwin and Gesick	113	2	2017	HortScience	52	105	usa	1.874	Kale	Brassica	napus pabularia	Red Russian	Brassica napus pabularia cv. Red Russian	400	900	900-1000ppm	600	ppm	28	22-28days	instaneous photosynthetic rates	µmol CO2.m-2.s-3	photosynthetic	12.87	1.67	5		17.81	1.3	5		1	2.98162	0.877969
Erwin and Gesick	114	2	2017	HortScience	52	105	usa	1.874	Kale	Brassica	oleracea	Toscano	Brassica oleracea cv. Toscano	400	900	900-1000ppm	600	ppm	28	22-28days	instaneous photosynthetic rates	µmol CO2.m-2.s-1	photosynthetic	12.44	1.14	5		18.98	1.57	5		1	4.30562	1.11948
Erwin and Gesick	115	2	2017	HortScience	52	105	usa	1.874	Kale	Brassica	oleracea	Winterbor	Brassica oleracea cv. Winterbor	400	900	900-1000ppm	600	ppm	28	22-28days	instaneous photosynthetic rates	µmol CO2.m-2.s-2	photosynthetic	8.77	0.7	5		14.72	1.23	5		1	5.3703	1.32979
Erwin and Gesick	116	2	2017	HortScience	52	105	usa	1.874	Spinach	Spinacea	oleracea	Bloomsdale LS	Spinacea oleracea cv. Bloomsdale LS	400	900	900-1000ppm	600	ppm	28	22-28days	instaneous photosynthetic rates	µmol CO2.m-2.s-6	photosynthetic	12.84	0.97	5		20	1.59	5		1	4.91046	1.23772
Erwin and Gesick	117	2	2017	HortScience	52	105	usa	1.874	Spinach	Spinacea	oleracea	Harmony	Spinacea oleracea cv. Harmony	400	900	900-1000ppm	600	ppm	28	22-28days	instaneous photosynthetic rates	µmol CO2.m-2.s-5	photosynthetic	13.04	0.7	5		19.59	1.89	5		1	4.15124	1.08994
Erwin and Gesick	118	2	2017	HortScience	52	105	usa	1.874	Spinach	Spinacea	oleracea	Melody	Spinacea oleracea cv. Melody	400	900	900-1000ppm	600	ppm	28	22-28days	instaneous photosynthetic rates	µmol CO2.m-2.s-4	photosynthetic	13.61	1.2	5		19.83	1.23	5		1	4.62357	1.18118
Wheeler et al	240	13	2024	Journal of Plant Interactions	19	66	usa	3.2	Kale	Brassica	oleracea	palmifolia DC	Brassica oleracea cv. Palmifolia DC	400	1500	1300-1900ppm	1100	ppm	28	22-28days	ash	%	mineral contents	1.82	0.0640859	3	0.037	1.92	0.0640859	3	0.037	1	1.24832	0.746007
Wheeler et al	258	13	2024	Journal of Plant Interactions	19	66	usa	3.2	Kale	Brassica	oleracea	viridis	Brassica oleracea cv. Viridis	400	1500	1300-1900ppm	1100	ppm	28	22-28days	ash	%	mineral contents	1.67	0.0640859	3	0.037	1.6	0.180133	3	0.104	-1	-0.414219	0.664052
Wheeler et al	277	13	2024	Journal of Plant Interactions	19	66	usa	3.2	Kale	Brassica	oleracea	palmifolia DC	Brassica oleracea cv. Palmifolia DC	400	3000	3000ppm and above	2600	ppm	28	22-28days	ash	%	mineral contents	1.82	0.0640859	3	0.037	2.13	0.0640859	3	0.037	1	3.86981	1.29407
Wheeler et al	283	13	2024	Journal of Plant Interactions	19	66	usa	3.2	Kale	Brassica	oleracea	palmifolia DC	Brassica oleracea cv. Palmifolia DC	400	6000	3000ppm and above	5600	ppm	28	22-28days	ash	%	mineral contents	1.82	0.0640859	3	0.037	2.16	0.129904	3	0.075	1	2.65559	1.00715
Wheeler et al	313	13	2024	Journal of Plant Interactions	19	66	usa	3.2	Kale	Brassica	oleracea	viridis	Brassica oleracea cv. Viridis	400	3000	3000ppm and above	2600	ppm	28	22-28days	ash	%	mineral contents	1.67	0.0640859	3	0.037	1.66	0.0640859	3	0.037	-1	-0.124832	0.654191
Wheeler et al	319	13	2024	Journal of Plant Interactions	19	66	usa	3.2	Kale	Brassica	oleracea	viridis	Brassica oleracea cv. Viridis	400	6000	3000ppm and above	5600	ppm	28	22-28days	ash	%	mineral contents	1.67	0.0640859	3	0.037	1.62	0.204382	3	0.118	-1	-0.2641	0.657631
Wheeler et al	241	13	2024	Journal of Plant Interactions	19	66	usa	3.2	Kale	Brassica	oleracea	palmifolia DC	Brassica oleracea cv. Palmifolia DC	400	1500	1300-1900ppm	1100	ppm	28	22-28days	calcium	%	mineral contents	0.279	0.0342946	3	0.0198	0.271	0.0251147	3	0.0145	-1	-0.212927	0.656083
Wheeler et al	259	13	2024	Journal of Plant Interactions	19	66	usa	3.2	Kale	Brassica	oleracea	viridis	Brassica oleracea cv. Viridis	400	1500	1300-1900ppm	1100	ppm	28	22-28days	calcium	%	mineral contents	0.212	0.00363731	3	0.0021	0.173	0.0458993	3	0.0265	-1	-0.958305	0.709363
Wheeler et al	278	13	2024	Journal of Plant Interactions	19	66	usa	3.2	Kale	Brassica	oleracea	palmifolia DC	Brassica oleracea cv. Palmifolia DC	400	3000	3000ppm and above	2600	ppm	28	22-28days	calcium	%	mineral contents	0.279	0.0342946	3	0.0198	0.311	0.0140296	3	0.0081	1	0.977074	0.711493
Wheeler et al	284	13	2024	Journal of Plant Interactions	19	66	usa	3.2	Kale	Brassica	oleracea	palmifolia DC	Brassica oleracea cv. Palmifolia DC	400	6000	3000ppm and above	5600	ppm	28	22-28days	calcium	%	mineral contents	0.279	0.0342946	3	0.0198	0.304	0.0433013	3	0.025	1	0.512054	0.669714
Wheeler et al	314	13	2024	Journal of Plant Interactions	19	66	usa	3.2	Kale	Brassica	oleracea	viridis	Brassica oleracea cv. Viridis	400	3000	3000ppm and above	2600	ppm	28	22-28days	calcium	%	mineral contents	0.212	0.00363731	3	0.0021	0.191	0.0290985	3	0.0168	-1	-0.810191	0.693807
Wheeler et al	320	13	2024	Journal of Plant Interactions	19	66	usa	3.2	Kale	Brassica	oleracea	viridis	Brassica oleracea cv. Viridis	400	6000	3000ppm and above	5600	ppm	28	22-28days	calcium	%	mineral contents	0.212	0.00363731	3	0.0021	0.184	0.0342946	3	0.0198	-1	-0.918561	0.704968
Wheeler et al	239	13	2024	Journal of Plant Interactions	19	66	usa	3.2	Kale	Brassica	oleracea	palmifolia DC	Brassica oleracea cv. Palmifolia DC	400	1500	1300-1900ppm	1100	ppm	28	22-28days	carbohydrates	%	carbohydrate contents	3.15	0.232095	3	0.134	3	0.232095	3	0.134	-1	-0.51703	0.670032
Wheeler et al	257	13	2024	Journal of Plant Interactions	19	66	usa	3.2	Kale	Brassica	oleracea	viridis	Brassica oleracea cv. Viridis	400	1500	1300-1900ppm	1100	ppm	28	22-28days	carbohydrates	%	carbohydrate contents	2.57	0.232095	3	0.134	3.6	0.795011	3	0.459	1	1.40705	0.769187
Wheeler et al	275	13	2024	Journal of Plant Interactions	19	66	usa	3.2	Kale	Brassica	oleracea	palmifolia DC	Brassica oleracea cv. Palmifolia DC	400	3000	3000ppm and above	2600	ppm	28	22-28days	carbohydrates	%	carbohydrate contents	3.15	0.232095	3	0.134	2.75	0.552524	3	0.319	-1	-0.755138	0.688612
Wheeler et al	276	13	2024	Journal of Plant Interactions	19	66	usa	3.2	Kale	Brassica	oleracea	palmifolia DC	Brassica oleracea cv. Palmifolia DC	400	6000	3000ppm and above	5600	ppm	28	22-28days	carbohydrates	%	carbohydrate contents	3.15	0.232095	3	0.134	2.72	1.27133	3	0.734	-1	-0.376442	0.662175
Wheeler et al	311	13	2024	Journal of Plant Interactions	19	66	usa	3.2	Kale	Brassica	oleracea	viridis	Brassica oleracea cv. Viridis	400	3000	3000ppm and above	2600	ppm	28	22-28days	carbohydrates	%	carbohydrate contents	2.57	0.232095	3	0.134	2.44	0.552524	3	0.319	-1	-0.24542	0.657028
Wheeler et al	312	13	2024	Journal of Plant Interactions	19	66	usa	3.2	Kale	Brassica	oleracea	viridis	Brassica oleracea cv. Viridis	400	6000	3000ppm and above	5600	ppm	28	22-28days	carbohydrates	%	carbohydrate contents	2.57	0.232095	3	0.134	2.33	0.795011	3	0.459	-1	-0.327855	0.660018
Wheeler et al	249	13	2024	Journal of Plant Interactions	19	66	usa	3.2	Kale	Brassica	oleracea	palmifolia DC	Brassica oleracea cv. Palmifolia DC	400	1500	1300-1900ppm	1100	ppm	28	22-28days	chlorophyll	SPAD units	photosynthetic	68.6486	2.86605	3	1.65472	70.2703	2.38838	3	1.37893	1	0.491764	0.668445
Wheeler et al	267	13	2024	Journal of Plant Interactions	19	66	usa	3.2	Kale	Brassica	oleracea	viridis	Brassica oleracea cv. Viridis	400	1500	1300-1900ppm	1100	ppm	28	22-28days	chlorophyll	SPAD units	photosynthetic	51.0909	2.89211	3	1.66976	54.3636	3.85614	3	2.22635	1	0.76816	0.689811
Wheeler et al	295	13	2024	Journal of Plant Interactions	19	66	usa	3.2	Kale	Brassica	oleracea	palmifolia DC	Brassica oleracea cv. Palmifolia DC	400	3000	3000ppm and above	2600	ppm	28	22-28days	chlorophyll	SPAD units	photosynthetic	68.6486	2.86605	3	1.65472	69.7297	3.34373	3	1.9305	1	0.277729	0.658099
Wheeler et al	296	13	2024	Journal of Plant Interactions	19	66	usa	3.2	Kale	Brassica	oleracea	palmifolia DC	Brassica oleracea cv. Palmifolia DC	400	6000	3000ppm and above	5600	ppm	28	22-28days	chlorophyll	SPAD units	photosynthetic	68.6486	2.86605	3	1.65472	76.2162	3.8214	3	2.20629	1	1.79237	0.833297
Wheeler et al	331	13	2024	Journal of Plant Interactions	19	66	usa	3.2	Kale	Brassica	oleracea	viridis	Brassica oleracea cv. Viridis	400	3000	3000ppm and above	2600	ppm	28	22-28days	chlorophyll	SPAD units	photosynthetic	51.0909	2.89211	3	1.66976	55.4545	3.37412	3	1.94805	1	1.11092	0.727675
Wheeler et al	332	13	2024	Journal of Plant Interactions	19	66	usa	3.2	Kale	Brassica	oleracea	viridis	Brassica oleracea cv. Viridis	400	6000	3000ppm and above	5600	ppm	28	22-28days	chlorophyll	SPAD units	photosynthetic	51.0909	2.89211	3	1.66976	63.0909	4.82018	3	2.78293	1	2.4152	0.955388
Wheeler et al	247	13	2024	Journal of Plant Interactions	19	66	usa	3.2	Kale	Brassica	oleracea	palmifolia DC	Brassica oleracea cv. Palmifolia DC	400	1500	1300-1900ppm	1100	ppm	28	22-28days	crude fat	%	other phytochemicals	0.81	0.0588897	3	0.034	0.98	0.0242487	3	0.014	1	3.01999	1.08935
Wheeler et al	265	13	2024	Journal of Plant Interactions	19	66	usa	3.2	Kale	Brassica	oleracea	viridis	Brassica oleracea cv. Viridis	400	1500	1300-1900ppm	1100	ppm	28	22-28days	crude fat	%	other phytochemicals	0.55	0.0242487	3	0.014	0.67	0.0242487	3	0.014	1	3.95897	1.31635
Wheeler et al	291	13	2024	Journal of Plant Interactions	19	66	usa	3.2	Kale	Brassica	oleracea	palmifolia DC	Brassica oleracea cv. Palmifolia DC	400	3000	3000ppm and above	2600	ppm	28	22-28days	crude fat	%	other phytochemicals	0.81	0.0588897	3	0.034	0.94	0.0883346	3	0.051	1	1.38537	0.765902
Wheeler et al	293	13	2024	Journal of Plant Interactions	19	66	usa	3.2	Kale	Brassica	oleracea	palmifolia DC	Brassica oleracea cv. Palmifolia DC	400	6000	3000ppm and above	5600	ppm	28	22-28days	crude fat	%	other phytochemicals	0.81	0.0588897	3	0.034	1.05	0.294449	3	0.17	1	0.904253	0.703425
Wheeler et al	327	13	2024	Journal of Plant Interactions	19	66	usa	3.2	Kale	Brassica	oleracea	viridis	Brassica oleracea cv. Viridis	400	3000	3000ppm and above	2600	ppm	28	22-28days	crude fat	%	other phytochemicals	0.55	0.0242487	3	0.014	0.6	0.121244	3	0.07	1	0.457509	0.666415
Wheeler et al	329	13	2024	Journal of Plant Interactions	19	66	usa	3.2	Kale	Brassica	oleracea	viridis	Brassica oleracea cv. Viridis	400	6000	3000ppm and above	5600	ppm	28	22-28days	crude fat	%	other phytochemicals	0.55	0.0242487	3	0.014	0.62	0.0242487	3	0.014	1	2.3094	0.933333
Wheeler et al	253	13	2024	Journal of Plant Interactions	19	66	usa	3.2	Kale	Brassica	oleracea	palmifolia DC	Brassica oleracea cv. Palmifolia DC	400	1500	1300-1900ppm	1100	ppm	28	22-28days	dry weight	g/plant	yield	2.53333	0.188523	3	0.108844	3.17333	0.235653	3	0.136054	1	2.39933	0.952049
Wheeler et al	271	13	2024	Journal of Plant Interactions	19	66	usa	3.2	Kale	Brassica	oleracea	viridis	Brassica oleracea cv. Viridis	400	1500	1300-1900ppm	1100	ppm	28	22-28days	dry weight	g/plant	yield	3.78667	0.164957	3	0.0952381	4.61333	0.235653	3	0.136054	1	3.25139	1.14352
Wheeler et al	303	13	2024	Journal of Plant Interactions	19	66	usa	3.2	Kale	Brassica	oleracea	palmifolia DC	Brassica oleracea cv. Palmifolia DC	400	3000	3000ppm and above	2600	ppm	28	22-28days	dry weight	g/plant	yield	2.53333	0.188523	3	0.108844	2.77333	0.188523	3	0.108844	1	1.01845	0.716312
Wheeler et al	307	13	2024	Journal of Plant Interactions	19	66	usa	3.2	Kale	Brassica	oleracea	palmifolia DC	Brassica oleracea cv. Palmifolia DC	400	6000	3000ppm and above	5600	ppm	28	22-28days	dry weight	g/plant	yield	2.53333	0.188523	3	0.108844	2.4	0.164957	3	0.0952381	-1	-0.602187	0.675933
Wheeler et al	339	13	2024	Journal of Plant Interactions	19	66	usa	3.2	Kale	Brassica	oleracea	viridis	Brassica oleracea cv. Viridis	400	3000	3000ppm and above	2600	ppm	28	22-28days	dry weight	g/plant	yield	3.78667	0.164957	3	0.0952381	5.2	0.235653	3	0.136054	1	5.55883	1.73255
Wheeler et al	343	13	2024	Journal of Plant Interactions	19	66	usa	3.2	Kale	Brassica	oleracea	viridis	Brassica oleracea cv. Viridis	400	6000	3000ppm and above	5600	ppm	28	22-28days	dry weight	g/plant	yield	3.78667	0.164957	3	0.0952381	4.77333	0.235653	3	0.136054	1	3.88069	1.29678
Wheeler et al	254	13	2024	Journal of Plant Interactions	19	66	usa	3.2	Kale	Brassica	oleracea	palmifolia DC	Brassica oleracea cv. Palmifolia DC	400	1500	1300-1900ppm	1100	ppm	28	22-28days	fresh weight	g/plant	yield	27.9688	3.31387	3	1.91327	33.125	3.72811	3	2.15242	1	1.16952	0.735288
Wheeler et al	272	13	2024	Journal of Plant Interactions	19	66	usa	3.2	Kale	Brassica	oleracea	viridis	Brassica oleracea cv. Viridis	400	1500	1300-1900ppm	1100	ppm	28	22-28days	fresh weight	g/plant	yield	50.1176	3.32687	3	1.92077	53.4118	4.15859	3	2.40096	1	0.699804	0.683723
Wheeler et al	304	13	2024	Journal of Plant Interactions	19	66	usa	3.2	Kale	Brassica	oleracea	palmifolia DC	Brassica oleracea cv. Palmifolia DC	400	3000	3000ppm and above	2600	ppm	28	22-28days	fresh weight	g/plant	yield	27.9688	3.31387	3	1.91327	28.4375	3.72811	3	2.15242	1	0.10632	0.653918
Wheeler et al	308	13	2024	Journal of Plant Interactions	19	66	usa	3.2	Kale	Brassica	oleracea	palmifolia DC	Brassica oleracea cv. Palmifolia DC	400	6000	3000ppm and above	5600	ppm	28	22-28days	fresh weight	g/plant	yield	27.9688	3.31387	3	1.91327	26.5625	3.31387	3	1.91327	-1	-0.339482	0.660508
Wheeler et al	340	13	2024	Journal of Plant Interactions	19	66	usa	3.2	Kale	Brassica	oleracea	viridis	Brassica oleracea cv. Viridis	400	3000	3000ppm and above	2600	ppm	28	22-28days	fresh weight	g/plant	yield	50.1176	3.32687	3	1.92077	65.1765	2.91101	3	1.68067	1	3.854	1.29013
Wheeler et al	344	13	2024	Journal of Plant Interactions	19	66	usa	3.2	Kale	Brassica	oleracea	viridis	Brassica oleracea cv. Viridis	400	6000	3000ppm and above	5600	ppm	28	22-28days	fresh weight	g/plant	yield	50.1176	3.32687	3	1.92077	64.7059	4.57444	3	2.64106	1	2.91794	1.06593
Wheeler et al	242	13	2024	Journal of Plant Interactions	19	66	usa	3.2	Kale	Brassica	oleracea	palmifolia DC	Brassica oleracea cv. Palmifolia DC	400	1500	1300-1900ppm	1100	ppm	28	22-28days	iron	%	mineral contents	0.001	8.66e-05	3	5e-05	0.0009	8.66e-05	3	5e-05	1	-0.923788	0.705537
Wheeler et al	260	13	2024	Journal of Plant Interactions	19	66	usa	3.2	Kale	Brassica	oleracea	viridis	Brassica oleracea cv. Viridis	400	1500	1300-1900ppm	1100	ppm	28	22-28days	iron	%	mineral contents	0.0009	2e-05	3	0	0.0006	2e-05	3	0	-1	-12	3.52515
Wheeler et al	279	13	2024	Journal of Plant Interactions	19	66	usa	3.2	Kale	Brassica	oleracea	palmifolia DC	Brassica oleracea cv. Palmifolia DC	400	3000	3000ppm and above	2600	ppm	28	22-28days	iron	%	mineral contents	0.001	8.66e-05	3	5e-05	0.0012	0.000259808	3	0.00015	-1	0.826238	0.695382
Wheeler et al	285	13	2024	Journal of Plant Interactions	19	66	usa	3.2	Kale	Brassica	oleracea	palmifolia DC	Brassica oleracea cv. Palmifolia DC	400	6000	3000ppm and above	5600	ppm	28	22-28days	iron	%	mineral contents	0.001	8.66e-05	3	5e-05	0.0012	0.000259808	3	0.00015	-1	0.826238	0.695382
Wheeler et al	315	13	2024	Journal of Plant Interactions	19	66	usa	3.2	Kale	Brassica	oleracea	viridis	Brassica oleracea cv. Viridis	400	3000	3000ppm and above	2600	ppm	28	22-28days	iron	%	mineral contents	0.0009	2e-05	3	0	0.0007	2e-05	3	0	-1	-8	2.4
Wheeler et al	321	13	2024	Journal of Plant Interactions	19	66	usa	3.2	Kale	Brassica	oleracea	viridis	Brassica oleracea cv. Viridis	400	6000	3000ppm and above	5600	ppm	28	22-28days	iron	%	mineral contents	0.0009	2e-05	3	0	0.0007	0.000173205	3	0.0001	-1	-1.29777	0.753006
Wheeler et al	243	13	2024	Journal of Plant Interactions	19	66	usa	3.2	Kale	Brassica	oleracea	palmifolia DC	Brassica oleracea cv. Palmifolia DC	400	1500	1300-1900ppm	1100	ppm	28	22-28days	magnesium	%	mineral contents	0.092	0.00519615	3	0.003	0.095	0.00779423	3	0.0045	1	0.362329	0.661519
Wheeler et al	261	13	2024	Journal of Plant Interactions	19	66	usa	3.2	Kale	Brassica	oleracea	viridis	Brassica oleracea cv. Viridis	400	1500	1300-1900ppm	1100	ppm	28	22-28days	magnesium	%	mineral contents	0.056	0.00155885	3	0.0009	0.053	0.0112583	3	0.0065	-1	-0.298627	0.658861
Wheeler et al	280	13	2024	Journal of Plant Interactions	19	66	usa	3.2	Kale	Brassica	oleracea	palmifolia DC	Brassica oleracea cv. Palmifolia DC	400	3000	3000ppm and above	2600	ppm	28	22-28days	magnesium	%	mineral contents	0.092	0.00519615	3	0.003	0.097	0.00155885	3	0.0009	1	1.04275	0.71922
Wheeler et al	286	13	2024	Journal of Plant Interactions	19	66	usa	3.2	Kale	Brassica	oleracea	palmifolia DC	Brassica oleracea cv. Palmifolia DC	400	6000	3000ppm and above	5600	ppm	28	22-28days	magnesium	%	mineral contents	0.092	0.00519615	3	0.003	0.098	0.00519615	3	0.003	1	0.923761	0.705534
Wheeler et al	316	13	2024	Journal of Plant Interactions	19	66	usa	3.2	Kale	Brassica	oleracea	viridis	Brassica oleracea cv. Viridis	400	3000	3000ppm and above	2600	ppm	28	22-28days	magnesium	%	mineral contents	0.056	0.00155885	3	0.0009	0.052	0.00398372	3	0.0023	-1	-1.05789	0.72106
Wheeler et al	322	13	2024	Journal of Plant Interactions	19	66	usa	3.2	Kale	Brassica	oleracea	viridis	Brassica oleracea cv. Viridis	400	6000	3000ppm and above	5600	ppm	28	22-28days	magnesium	%	mineral contents	0.056	0.00155885	3	0.0009	0.054	0.00398372	3	0.0023	-1	-0.528944	0.670807
Wheeler et al	248	13	2024	Journal of Plant Interactions	19	66	usa	3.2	Kale	Brassica	oleracea	palmifolia DC	Brassica oleracea cv. Palmifolia DC	400	1500	1300-1900ppm	1100	ppm	28	22-28days	moisture & volatiles	%	other phytochemicals	90.5	0.32909	3	0.19	89.9	0.32909	3	0.19	-1	-1.45857	0.777143
Wheeler et al	266	13	2024	Journal of Plant Interactions	19	66	usa	3.2	Kale	Brassica	oleracea	viridis	Brassica oleracea cv. Viridis	400	1500	1300-1900ppm	1100	ppm	28	22-28days	moisture & volatiles	%	other phytochemicals	92.2	0.0866025	3	0.05	91.2	0.571577	3	0.33	-1	-1.95705	0.863618
Wheeler et al	292	13	2024	Journal of Plant Interactions	19	66	usa	3.2	Kale	Brassica	oleracea	palmifolia DC	Brassica oleracea cv. Palmifolia DC	400	3000	3000ppm and above	2600	ppm	28	22-28days	moisture & volatiles	%	other phytochemicals	90.5	0.32909	3	0.19	89.6	0.32909	3	0.19	-1	-2.18785	0.908603
Wheeler et al	294	13	2024	Journal of Plant Interactions	19	66	usa	3.2	Kale	Brassica	oleracea	palmifolia DC	Brassica oleracea cv. Palmifolia DC	400	6000	3000ppm and above	5600	ppm	28	22-28days	moisture & volatiles	%	other phytochemicals	90.5	0.32909	3	0.19	89.3	1.29904	3	0.75	-1	-1.01311	0.715681
Wheeler et al	328	13	2024	Journal of Plant Interactions	19	66	usa	3.2	Kale	Brassica	oleracea	viridis	Brassica oleracea cv. Viridis	400	3000	3000ppm and above	2600	ppm	28	22-28days	moisture & volatiles	%	other phytochemicals	92.2	0.0866025	3	0.05	92.1	0.32909	3	0.19	-1	-0.332469	0.660211
Wheeler et al	330	13	2024	Journal of Plant Interactions	19	66	usa	3.2	Kale	Brassica	oleracea	viridis	Brassica oleracea cv. Viridis	400	6000	3000ppm and above	5600	ppm	28	22-28days	moisture & volatiles	%	other phytochemicals	92.2	0.0866025	3	0.05	92.4	1.21244	3	0.7	1	0.186154	0.655404
Wheeler et al	244	13	2024	Journal of Plant Interactions	19	66	usa	3.2	Kale	Brassica	oleracea	palmifolia DC	Brassica oleracea cv. Palmifolia DC	400	1500	1300-1900ppm	1100	ppm	28	22-28days	phosphorous	%	mineral contents	0.074	0.00190526	3	0.0011	0.067	0.00536936	3	0.0031	-1	-1.39004	0.766606
Wheeler et al	262	13	2024	Journal of Plant Interactions	19	66	usa	3.2	Kale	Brassica	oleracea	viridis	Brassica oleracea cv. Viridis	400	1500	1300-1900ppm	1100	ppm	28	22-28days	phosphorous	%	mineral contents	0.058	0.00190526	3	0.0011	0.051	0.00762102	3	0.0044	-1	-1.00815	0.715097
Wheeler et al	281	13	2024	Journal of Plant Interactions	19	66	usa	3.2	Kale	Brassica	oleracea	palmifolia DC	Brassica oleracea cv. Palmifolia DC	400	3000	3000ppm and above	2600	ppm	28	22-28days	phosphorous	%	mineral contents	0.074	0.00190526	3	0.0011	0.081	0.0155885	3	0.009	1	0.50429	0.669223
Wheeler et al	287	13	2024	Journal of Plant Interactions	19	66	usa	3.2	Kale	Brassica	oleracea	palmifolia DC	Brassica oleracea cv. Palmifolia DC	400	6000	3000ppm and above	5600	ppm	28	22-28days	phosphorous	%	mineral contents	0.074	0.00190526	3	0.0011	0.077	0.00987269	3	0.0057	1	0.33756	0.660426
Wheeler et al	317	13	2024	Journal of Plant Interactions	19	66	usa	3.2	Kale	Brassica	oleracea	viridis	Brassica oleracea cv. Viridis	400	3000	3000ppm and above	2600	ppm	28	22-28days	phosphorous	%	mineral contents	0.058	0.00190526	3	0.0011	0.053	0.00536936	3	0.0031	-1	-0.992889	0.713316
Wheeler et al	323	13	2024	Journal of Plant Interactions	19	66	usa	3.2	Kale	Brassica	oleracea	viridis	Brassica oleracea cv. Viridis	400	6000	3000ppm and above	5600	ppm	28	22-28days	phosphorous	%	mineral contents	0.058	0.00190526	3	0.0011	0.054	0.00987269	3	0.0057	-1	-0.45008	0.665994
Wheeler et al	255	13	2024	Journal of Plant Interactions	19	66	usa	3.2	Kale	Brassica	oleracea	palmifolia DC	Brassica oleracea cv. Palmifolia DC	400	1500	1300-1900ppm	1100	ppm	28	22-28days	plant height	cm	yield	19.1489	0.940106	3	0.54277	19.1501	0.940106	3	0.54277	1	0.000990382	0.653197
Wheeler et al	273	13	2024	Journal of Plant Interactions	19	66	usa	3.2	Kale	Brassica	oleracea	viridis	Brassica oleracea cv. Viridis	400	1500	1300-1900ppm	1100	ppm	28	22-28days	plant height	cm	yield	19.0541	1.24196	3	0.717044	17.2162	0.859816	3	0.496415	-1	-1.37651	0.764568
Wheeler et al	305	13	2024	Journal of Plant Interactions	19	66	usa	3.2	Kale	Brassica	oleracea	palmifolia DC	Brassica oleracea cv. Palmifolia DC	400	3000	3000ppm and above	2600	ppm	28	22-28days	plant height	cm	yield	19.1489	0.940106	3	0.54277	20.7447	1.22214	3	0.705601	1	1.17089	0.735469
Wheeler et al	309	13	2024	Journal of Plant Interactions	19	66	usa	3.2	Kale	Brassica	oleracea	palmifolia DC	Brassica oleracea cv. Palmifolia DC	400	6000	3000ppm and above	5600	ppm	28	22-28days	plant height	cm	yield	19.1489	0.940106	3	0.54277	20	1.12813	3	0.651324	1	0.655685	0.680069
Wheeler et al	341	13	2024	Journal of Plant Interactions	19	66	usa	3.2	Kale	Brassica	oleracea	viridis	Brassica oleracea cv. Viridis	400	3000	3000ppm and above	2600	ppm	28	22-28days	plant height	cm	yield	19.0541	1.24196	3	0.717044	20.1351	1.05089	3	0.606729	1	0.751798	0.688307
Wheeler et al	345	13	2024	Journal of Plant Interactions	19	66	usa	3.2	Kale	Brassica	oleracea	viridis	Brassica oleracea cv. Viridis	400	6000	3000ppm and above	5600	ppm	28	22-28days	plant height	cm	yield	19.0541	1.24196	3	0.717044	19.05	1.24196	3	0.717044	-1	-0.0026114	0.653198
Wheeler et al	245	13	2024	Journal of Plant Interactions	19	66	usa	3.2	Kale	Brassica	oleracea	palmifolia DC	Brassica oleracea cv. Palmifolia DC	400	1500	1300-1900ppm	1100	ppm	28	22-28days	potassium	%	mineral contents	0.499	0.0181865	3	0.0105	0.567	0.0181865	3	0.0105	1	2.99122	1.08272
Wheeler et al	263	13	2024	Journal of Plant Interactions	19	66	usa	3.2	Kale	Brassica	oleracea	viridis	Brassica oleracea cv. Viridis	400	1500	1300-1900ppm	1100	ppm	28	22-28days	potassium	%	mineral contents	0.536	0.0181865	3	0.0105	0.541	0.0415692	3	0.024	1	0.124673	0.654188
Wheeler et al	282	13	2024	Journal of Plant Interactions	19	66	usa	3.2	Kale	Brassica	oleracea	palmifolia DC	Brassica oleracea cv. Palmifolia DC	400	3000	3000ppm and above	2600	ppm	28	22-28days	potassium	%	mineral contents	0.499	0.0181865	3	0.0105	0.603	0.0588897	3	0.034	1	1.90905	0.854619
Wheeler et al	288	13	2024	Journal of Plant Interactions	19	66	usa	3.2	Kale	Brassica	oleracea	palmifolia DC	Brassica oleracea cv. Palmifolia DC	400	6000	3000ppm and above	5600	ppm	28	22-28days	potassium	%	mineral contents	0.499	0.0181865	3	0.0105	0.624	0.0701481	3	0.0405	1	1.95152	0.862575
Wheeler et al	318	13	2024	Journal of Plant Interactions	19	66	usa	3.2	Kale	Brassica	oleracea	viridis	Brassica oleracea cv. Viridis	400	3000	3000ppm and above	2600	ppm	28	22-28days	potassium	%	mineral contents	0.536	0.0181865	3	0.0105	0.557	0.0181865	3	0.0105	1	0.92376	0.705534
Wheeler et al	324	13	2024	Journal of Plant Interactions	19	66	usa	3.2	Kale	Brassica	oleracea	viridis	Brassica oleracea cv. Viridis	400	6000	3000ppm and above	5600	ppm	28	22-28days	potassium	%	mineral contents	0.536	0.0181865	3	0.0105	0.582	0.0588897	3	0.034	1	0.844389	0.697196
Wheeler et al	246	13	2024	Journal of Plant Interactions	19	66	usa	3.2	Kale	Brassica	oleracea	palmifolia DC	Brassica oleracea cv. Palmifolia DC	400	1500	1300-1900ppm	1100	ppm	28	22-28days	protein	%	nitrogenous compounds	2.61	0.226899	3	0.131	2.92	0.100459	3	0.058	1	1.4134	0.770157
Wheeler et al	264	13	2024	Journal of Plant Interactions	19	66	usa	3.2	Kale	Brassica	oleracea	viridis	Brassica oleracea cv. Viridis	400	1500	1300-1900ppm	1100	ppm	28	22-28days	protein	%	nitrogenous compounds	2.11	0.100459	3	0.058	2.09	0.226899	3	0.131	-1	-0.091187	0.653727
Wheeler et al	289	13	2024	Journal of Plant Interactions	19	66	usa	3.2	Kale	Brassica	oleracea	palmifolia DC	Brassica oleracea cv. Palmifolia DC	400	3000	3000ppm and above	2600	ppm	28	22-28days	protein	%	nitrogenous compounds	2.61	0.226899	3	0.131	3.25	0.530008	3	0.306	1	1.25592	0.747068
Wheeler et al	290	13	2024	Journal of Plant Interactions	19	66	usa	3.2	Kale	Brassica	oleracea	palmifolia DC	Brassica oleracea cv. Palmifolia DC	400	6000	3000ppm and above	5600	ppm	28	22-28days	protein	%	nitrogenous compounds	2.61	0.226899	3	0.131	3.32	0.226899	3	0.131	1	2.50332	0.974107
Wheeler et al	325	13	2024	Journal of Plant Interactions	19	66	usa	3.2	Kale	Brassica	oleracea	viridis	Brassica oleracea cv. Viridis	400	3000	3000ppm and above	2600	ppm	28	22-28days	protein	%	nitrogenous compounds	2.11	0.100459	3	0.058	2.28	0.226899	3	0.131	1	0.775089	0.690457
Wheeler et al	326	13	2024	Journal of Plant Interactions	19	66	usa	3.2	Kale	Brassica	oleracea	viridis	Brassica oleracea cv. Viridis	400	6000	3000ppm and above	5600	ppm	28	22-28days	protein	%	nitrogenous compounds	2.11	0.100459	3	0.058	2.13	0.100459	3	0.058	1	0.159269	0.654813
Wheeler et al	256	13	2024	Journal of Plant Interactions	19	66	usa	3.2	Kale	Brassica	oleracea	palmifolia DC	Brassica oleracea cv. Palmifolia DC	400	1500	1300-1900ppm	1100	ppm	28	22-28days	shoot diameter	cm	yield	26.6929	1.25249	3	0.723124	26.378	1.39165	3	0.803471	-1	-0.190323	0.655504
Wheeler et al	274	13	2024	Journal of Plant Interactions	19	66	usa	3.2	Kale	Brassica	oleracea	viridis	Brassica oleracea cv. Viridis	400	1500	1300-1900ppm	1100	ppm	28	22-28days	shoot diameter	cm	yield	31.2403	1.23307	3	0.711913	28.6047	0.959054	3	0.55371	-1	-1.90888	0.854586
Wheeler et al	306	13	2024	Journal of Plant Interactions	19	66	usa	3.2	Kale	Brassica	oleracea	palmifolia DC	Brassica oleracea cv. Palmifolia DC	400	3000	3000ppm and above	2600	ppm	28	22-28days	shoot diameter	cm	yield	26.6929	1.25249	3	0.723124	24.6457	1.25249	3	0.723124	-1	-1.30763	0.754426
Wheeler et al	310	13	2024	Journal of Plant Interactions	19	66	usa	3.2	Kale	Brassica	oleracea	palmifolia DC	Brassica oleracea cv. Palmifolia DC	400	6000	3000ppm and above	5600	ppm	28	22-28days	shoot diameter	cm	yield	26.6929	1.25249	3	0.723124	24.0157	1.66998	3	0.964165	-1	-1.45097	0.775957
Wheeler et al	342	13	2024	Journal of Plant Interactions	19	66	usa	3.2	Kale	Brassica	oleracea	viridis	Brassica oleracea cv. Viridis	400	3000	3000ppm and above	2600	ppm	28	22-28days	shoot diameter	cm	yield	31.2403	1.23307	3	0.711913	32.4806	1.50708	3	0.870115	1	0.720634	0.685524
Wheeler et al	346	13	2024	Journal of Plant Interactions	19	66	usa	3.2	Kale	Brassica	oleracea	viridis	Brassica oleracea cv. Viridis	400	6000	3000ppm and above	5600	ppm	28	22-28days	shoot diameter	cm	yield	31.2403	1.23307	3	0.711913	31.0853	0.959054	3	0.55371	-1	-0.112287	0.654001
Wheeler et al	250	13	2024	Journal of Plant Interactions	19	66	usa	3.2	Kale	Brassica	oleracea	palmifolia DC	Brassica oleracea cv. Palmifolia DC	400	1500	1300-1900ppm	1100	ppm	28	22-28days	vitamin B	%	vitamin contents	0.07	0.0117779	3	0.0068	0.061	0.0448601	3	0.0259	-1	-0.219539	0.656265
Wheeler et al	268	13	2024	Journal of Plant Interactions	19	66	usa	3.2	Kale	Brassica	oleracea	viridis	Brassica oleracea cv. Viridis	400	1500	1300-1900ppm	1100	ppm	28	22-28days	vitamin B	%	vitamin contents	0.046	0.00381051	3	0.0022	0.061	0.0240755	3	0.0139	1	0.696223	0.683418
Wheeler et al	297	13	2024	Journal of Plant Interactions	19	66	usa	3.2	Kale	Brassica	oleracea	palmifolia DC	Brassica oleracea cv. Palmifolia DC	400	3000	3000ppm and above	2600	ppm	28	22-28days	vitamin B	%	vitamin contents	0.07	0.0117779	3	0.0068	0.063	0.00381051	3	0.0022	-1	-0.63976	0.678804
Wheeler et al	300	13	2024	Journal of Plant Interactions	19	66	usa	3.2	Kale	Brassica	oleracea	palmifolia DC	Brassica oleracea cv. Palmifolia DC	400	6000	3000ppm and above	5600	ppm	28	22-28days	vitamin B	%	vitamin contents	0.07	0.0117779	3	0.0068	0.074	0.0117779	3	0.0068	1	0.271694	0.657889
Wheeler et al	333	13	2024	Journal of Plant Interactions	19	66	usa	3.2	Kale	Brassica	oleracea	viridis	Brassica oleracea cv. Viridis	400	3000	3000ppm and above	2600	ppm	28	22-28days	vitamin B	%	vitamin contents	0.046	0.00381051	3	0.0022	0.044	0.00381051	3	0.0022	-1	-0.419891	0.664349
Wheeler et al	336	13	2024	Journal of Plant Interactions	19	66	usa	3.2	Kale	Brassica	oleracea	viridis	Brassica oleracea cv. Viridis	400	6000	3000ppm and above	5600	ppm	28	22-28days	vitamin B	%	vitamin contents	0.046	0.00381051	3	0.0022	0.045	0.00381051	3	0.0022	-1	-0.209946	0.656003
Wheeler et al	251	13	2024	Journal of Plant Interactions	19	66	usa	3.2	Kale	Brassica	oleracea	palmifolia DC	Brassica oleracea cv. Palmifolia DC	400	1500	1300-1900ppm	1100	ppm	28	22-28days	vitamin C	%	vitamin contents	0.62	0.88681	3	0.512	0.22	0.88681	3	0.512	-1	-0.360844	0.661451
Wheeler et al	269	13	2024	Journal of Plant Interactions	19	66	usa	3.2	Kale	Brassica	oleracea	viridis	Brassica oleracea cv. Viridis	400	1500	1300-1900ppm	1100	ppm	28	22-28days	vitamin C	%	vitamin contents	0.512	0.88681	3	0.512	1.391	0.88681	3	0.512	1	0.792955	0.692145
Wheeler et al	298	13	2024	Journal of Plant Interactions	19	66	usa	3.2	Kale	Brassica	oleracea	palmifolia DC	Brassica oleracea cv. Palmifolia DC	400	3000	3000ppm and above	2600	ppm	28	22-28days	vitamin C	%	vitamin contents	0.62	0.88681	3	0.512	0.947	0.88681	3	0.512	1	0.29499	0.658725
Wheeler et al	301	13	2024	Journal of Plant Interactions	19	66	usa	3.2	Kale	Brassica	oleracea	palmifolia DC	Brassica oleracea cv. Palmifolia DC	400	6000	3000ppm and above	5600	ppm	28	22-28days	vitamin C	%	vitamin contents	0.62	0.88681	3	0.512	0.425	0.88681	3	0.512	-1	-0.175911	0.655168
Wheeler et al	334	13	2024	Journal of Plant Interactions	19	66	usa	3.2	Kale	Brassica	oleracea	viridis	Brassica oleracea cv. Viridis	400	3000	3000ppm and above	2600	ppm	28	22-28days	vitamin C	%	vitamin contents	0.512	0.88681	3	0.512	1.374	0.88681	3	0.512	1	0.777619	0.690694
Wheeler et al	337	13	2024	Journal of Plant Interactions	19	66	usa	3.2	Kale	Brassica	oleracea	viridis	Brassica oleracea cv. Viridis	400	6000	3000ppm and above	5600	ppm	28	22-28days	vitamin C	%	vitamin contents	0.512	0.88681	3	0.512	0.81	0.88681	3	0.512	1	0.268829	0.657791
Wheeler et al	252	13	2024	Journal of Plant Interactions	19	66	usa	3.2	Kale	Brassica	oleracea	palmifolia DC	Brassica oleracea cv. Palmifolia DC	400	1500	1300-1900ppm	1100	ppm	28	22-28days	vitamin K	%	vitamin contents	1.77	0.613666	3	0.3543	1.04	0.267082	3	0.1542	-1	-1.23404	0.744023
Wheeler et al	270	13	2024	Journal of Plant Interactions	19	66	usa	3.2	Kale	Brassica	oleracea	viridis	Brassica oleracea cv. Viridis	400	1500	1300-1900ppm	1100	ppm	28	22-28days	vitamin K	%	vitamin contents	1.905	0.267082	3	0.1542	1.08	0.267082	3	0.1542	-1	-2.47115	0.967237
Wheeler et al	299	13	2024	Journal of Plant Interactions	19	66	usa	3.2	Kale	Brassica	oleracea	palmifolia DC	Brassica oleracea cv. Palmifolia DC	400	3000	3000ppm and above	2600	ppm	28	22-28days	vitamin K	%	vitamin contents	1.77	0.613666	3	0.3543	1.895	0.613666	3	0.3543	1	0.162955	0.654889
Wheeler et al	302	13	2024	Journal of Plant Interactions	19	66	usa	3.2	Kale	Brassica	oleracea	palmifolia DC	Brassica oleracea cv. Palmifolia DC	400	6000	3000ppm and above	5600	ppm	28	22-28days	vitamin K	%	vitamin contents	1.77	0.613666	3	0.3543	1.36	0.955746	3	0.5518	-1	-0.408402	0.663751
Wheeler et al	335	13	2024	Journal of Plant Interactions	19	66	usa	3.2	Kale	Brassica	oleracea	viridis	Brassica oleracea cv. Viridis	400	3000	3000ppm and above	2600	ppm	28	22-28days	vitamin K	%	vitamin contents	1.905	0.267082	3	0.1542	2.025	1.34113	3	0.7743	1	0.099282	0.653826
Wheeler et al	338	13	2024	Journal of Plant Interactions	19	66	usa	3.2	Kale	Brassica	oleracea	viridis	Brassica oleracea cv. Viridis	400	6000	3000ppm and above	5600	ppm	28	22-28days	vitamin K	%	vitamin contents	1.905	0.267082	3	0.1542	1.1	0.613666	3	0.3543	-1	-1.36082	0.762225
Nomura et al	187	6	2021	Scientia Horticulturae	283	145	japan	4.3	Spinach	Spinacia	oleracea	Wase Crone	Spinacea oleracea cv. Wase Crone	400	800	650-800ppm	400	µmol/mol	29	29-35days	carboxylation rate	Vcmax at leaf temperature 25 degree celsius	photosynthetic	88.4	7	3	4.04145	91.7	6	3	3.4641	1	0.404958	0.663576
Nomura et al	188	6	2021	Scientia Horticulturae	283	145	japan	4.3	Spinach	Spinacia	oleracea	Wase Crone	Spinacea oleracea cv. Wase Crone	400	800	650-800ppm	400	µmol/mol	29	29-35days	carboxylation rate	Vcmax at leaf temperature 30 degree celsius	photosynthetic	137.2	14.4	3	8.31384	146.8	16.5	3	9.52628	1	0.495943	0.668703
Nomura et al	189	6	2021	Scientia Horticulturae	283	145	japan	4.3	Spinach	Spinacia	oleracea	Wase Crone	Spinacea oleracea cv. Wase Crone	400	800	650-800ppm	400	µmol/mol	29	29-35days	carboxylation rate	Vcmax at leaf temperature 35 degree celsius	photosynthetic	184.4	18.3	3	10.5655	168.4	16.6	3	9.58401	-1	-0.732656	0.686585
Nomura et al	190	6	2021	Scientia Horticulturae	283	145	japan	4.3	Spinach	Spinacia	oleracea	Wase Crone	Spinacea oleracea cv. Wase Crone	400	800	650-800ppm	400	µmol/mol	29	29-35days	electron transport rate	Jmax at leaf temperature 35 degree celsius	photosynthetic	229	18.9	3	10.9119	208.9	27.9	3	16.1081	-1	-0.674815	0.681626
Nomura et al	191	6	2021	Scientia Horticulturae	283	145	japan	4.3	Spinach	Spinacia	oleracea	Wase Crone	Spinacea oleracea cv. Wase Crone	400	800	650-800ppm	400	µmol/mol	29	29-35days	electron transport rate	Jmax at leaf temperature 25 degree celsius	photosynthetic	147.4	3.6	3	2.07846	150.3	5.6	3	3.23316	1	0.492837	0.668511
Nomura et al	192	6	2021	Scientia Horticulturae	283	145	japan	4.3	Spinach	Spinacia	oleracea	Wase Crone	Spinacea oleracea cv. Wase Crone	400	800	650-800ppm	400	µmol/mol	29	29-35days	electron transport rate	Jmax at leaf temperature 30 degree celsius	photosynthetic	193.3	11.5	3	6.63953	190.5	14.5	3	8.37158	-1	-0.171172	0.655064
Nomura et al	193	6	2021	Scientia Horticulturae	283	145	japan	4.3	Spinach	Spinacia	oleracea	Wase Crone	Spinacea oleracea cv. Wase Crone	400	800	650-800ppm	400	µmol/mol	29	29-35days	leaf area	m2/kg	yield	39.8	7.3	30	1.33279	42.5	8.1	30	1.47885	1	0.345629	0.256791
Reekie et al	206	8	1998	Canadian Journal of Botany	76	97	canada	1.2	Kale	Brassica	oleracea		Brassica oleracea (marrow stem kale)	350	1000	900-1000ppm	650	ppm	30	29-35days	dry weight	g	yield	2.38462	0.932449	12	0.21978	3.94505	0.932449	12	0.21978	1	1.61578	0.457997
Reekie et al	209	8	1998	Canadian Journal of Botany	76	97	canada	1.2	Kale	Brassica	oleracea		Brassica oleracea (marrow stem kale)	350	1000	900-1000ppm	650	ppm	30	29-35days	leaf area	cm2.g-1	yield	214.033	45.028	12	10.6132	194.929	40.5252	12	9.55189	-1	-0.430598	0.399041
La et al	122	3	2009	Journal of Zhejiang University SCIENCE B	10	72	china	5.1	Kale	Brassica	alboglabra	Sijicutiao	Brassica alboglabra cv. Sijicutiao	350	800	650-800ppm	450	µl/L	35	29-35days	4-hydroxyglucobrassicin	?mol/g DW	nitrogenous compounds	0.02	0.01	3	0.0057735	0.021	0.01	3	0.0061	1	0.08	0.653605
La et al	123	3	2009	Journal of Zhejiang University SCIENCE B	10	72	china	5.1	Kale	Brassica	alboglabra	Sijicutiao	Brassica alboglabra cv. Sijicutiao	350	800	650-800ppm	450	µl/L	35	29-35days	4-methoxyglucobrassicin	?mol/g DW	nitrogenous compounds	0.25	0.03	3	0.0173205	0.253	0.03	3	0.0173205	1	0.08	0.653605
La et al	130	3	2009	Journal of Zhejiang University SCIENCE B	10	72	china	5.1	Kale	Brassica	alboglabra	Sijicutiao	Brassica alboglabra cv. Sijicutiao	350	800	650-800ppm	450	µl/L	35	29-35days	aliphatic contents	?mol/g DW	other phytochemicals	4.36	0.22	3	0.127017	5.31	0.09	3	0.0519615	1	4.52173	1.45962
La et al	119	3	2009	Journal of Zhejiang University SCIENCE B	10	72	china	5.1	Kale	Brassica	alboglabra	Sijicutiao	Brassica alboglabra cv. Sijicutiao	350	800	650-800ppm	450	µl/L	35	29-35days	C:N		carbohydrate contents	6.95	0.17	3	0.0981495	9.12	0.43	3	0.248261	1	5.30959	1.66613
La et al	120	3	2009	Journal of Zhejiang University SCIENCE B	10	72	china	5.1	Kale	Brassica	alboglabra	Sijicutiao	Brassica alboglabra cv. Sijicutiao	350	800	650-800ppm	450	µl/L	35	29-35days	carbon content	%	carbohydrate contents	30.87	1	3	0.57735	35.08	0.14	3	0.080829	1	4.71707	1.51026
La et al	137	3	2009	Journal of Zhejiang University SCIENCE B	10	72	china	5.1	Kale	Brassica	alboglabra	Sijicutiao	Brassica alboglabra cv. Sijicutiao	350	800	650-800ppm	450	µl/L	35	29-35days	dry weight	g/plant	yield	0.61	0.02	3	0.011547	0.7	0.02	3	0.011547	1	3.6	1.22746
La et al	138	3	2009	Journal of Zhejiang University SCIENCE B	10	72	china	5.1	Kale	Brassica	alboglabra	Sijicutiao	Brassica alboglabra cv. Sijicutiao	350	800	650-800ppm	450	µl/L	35	29-35days	dry weight	g/plant	yield	6.3	0.12	3	0.069282	6.97	0.13	3	0.0750555	1	4.28457	1.39874
La et al	139	3	2009	Journal of Zhejiang University SCIENCE B	10	72	china	5.1	Kale	Brassica	alboglabra	Sijicutiao	Brassica alboglabra cv. Sijicutiao	350	800	650-800ppm	450	µl/L	35	29-35days	dry weight	g/plant	yield	2.24	0.08	3	0.046188	2.53	0.16	3	0.092376	1	1.83412	0.840833
La et al	131	3	2009	Journal of Zhejiang University SCIENCE B	10	72	china	5.1	Kale	Brassica	alboglabra	Sijicutiao	Brassica alboglabra cv. Sijicutiao	350	800	650-800ppm	450	µl/L	35	29-35days	glucoalyssin	?mol/g DW	other phytochemicals	0.1	0.01	3	0.0057735	0.15	0.02	3	0.011547	1	2.52982	0.979796
La et al	124	3	2009	Journal of Zhejiang University SCIENCE B	10	72	china	5.1	Kale	Brassica	alboglabra	Sijicutiao	Brassica alboglabra cv. Sijicutiao	350	800	650-800ppm	450	µl/L	35	29-35days	glucobrassicin	?mol/g DW	nitrogenous compounds	0.25	0.01	3	0.0057735	0.253	0.01	3	0.0057735	1	0.24	0.656861
La et al	132	3	2009	Journal of Zhejiang University SCIENCE B	10	72	china	5.1	Kale	Brassica	alboglabra	Sijicutiao	Brassica alboglabra cv. Sijicutiao	350	800	650-800ppm	450	µl/L	35	29-35days	glucoerucin	?mol/g DW	other phytochemicals	0.06	0.01	3	0.0057735	0.062	0	3	0	1	0.226274	0.656455
La et al	133	3	2009	Journal of Zhejiang University SCIENCE B	10	72	china	5.1	Kale	Brassica	alboglabra	Sijicutiao	Brassica alboglabra cv. Sijicutiao	350	800	650-800ppm	450	µl/L	35	29-35days	glucoiberin	?mol/g DW	other phytochemicals	0.31	0.01	3	0.0057735	0.35	0.03	3	0.0173205	1	1.43108	0.772873
La et al	134	3	2009	Journal of Zhejiang University SCIENCE B	10	72	china	5.1	Kale	Brassica	alboglabra	Sijicutiao	Brassica alboglabra cv. Sijicutiao	350	800	650-800ppm	450	µl/L	35	29-35days	gluconapin	?mol/g DW	other phytochemicals	2.89	0.12	3	0.069282	3.39	0.17	3	0.0981495	1	2.71851	1.02104
La et al	135	3	2009	Journal of Zhejiang University SCIENCE B	10	72	china	5.1	Kale	Brassica	alboglabra	Sijicutiao	Brassica alboglabra cv. Sijicutiao	350	800	650-800ppm	450	µl/L	35	29-35days	glucoraphanin	?mol/g DW	other phytochemicals	0.46	0.08	3	0.046188	0.49	0.03	3	0.0173205	1	0.397251	0.663187
La et al	136	3	2009	Journal of Zhejiang University SCIENCE B	10	72	china	5.1	Kale	Brassica	alboglabra	Sijicutiao	Brassica alboglabra cv. Sijicutiao	350	800	650-800ppm	450	µl/L	35	29-35days	indolyl contents	?mol/g DW	other phytochemicals	0.77	0.07	3	0.0404145	0.75	0.05	3	0.0288675	-1	-0.263038	0.657596
La et al	125	3	2009	Journal of Zhejiang University SCIENCE B	10	72	china	5.1	Kale	Brassica	alboglabra	Sijicutiao	Brassica alboglabra cv. Sijicutiao	350	800	650-800ppm	450	µl/L	35	29-35days	N:S		nitrogenous compounds	5.21	0.15	3	0.0866025	4.77	0.11	3	0.0635085	-1	-2.67621	1.01169
La et al	126	3	2009	Journal of Zhejiang University SCIENCE B	10	72	china	5.1	Kale	Brassica	alboglabra	Sijicutiao	Brassica alboglabra cv. Sijicutiao	350	800	650-800ppm	450	µl/L	35	29-35days	neoglucobrassicin	?mol/g DW	nitrogenous compounds	0.25	0.03	3	0.0173205	0.24	0.04	3	0.023094	-1	-0.226274	0.656455
La et al	127	3	2009	Journal of Zhejiang University SCIENCE B	10	72	china	5.1	Kale	Brassica	alboglabra	Sijicutiao	Brassica alboglabra cv. Sijicutiao	350	800	650-800ppm	450	µl/L	35	29-35days	nitrogen content	%	nitrogenous compounds	4.44	0.08	3	0.046188	3.85	0.08	3	0.046188	-1	-5.9	1.82414
La et al	140	3	2009	Journal of Zhejiang University SCIENCE B	10	72	china	5.1	Kale	Brassica	alboglabra	Sijicutiao	Brassica alboglabra cv. Sijicutiao	350	800	650-800ppm	450	µl/L	35	29-35days	plant height	cm	yield	29.13	2.59	3	1.49534	34.88	1.48	3	0.854478	1	2.18079	0.907187
La et al	128	3	2009	Journal of Zhejiang University SCIENCE B	10	72	china	5.1	Kale	Brassica	alboglabra	Sijicutiao	Brassica alboglabra cv. Sijicutiao	350	800	650-800ppm	450	µl/L	35	29-35days	progoitrin	?mol/g DW	nitrogenous compounds	0.14	0.01	3	0.0057735	0.16	0.04	3	0.023094	1	0.548795	0.672134
La et al	141	3	2009	Journal of Zhejiang University SCIENCE B	10	72	china	5.1	Kale	Brassica	alboglabra	Sijicutiao	Brassica alboglabra cv. Sijicutiao	350	800	650-800ppm	450	µl/L	35	29-35days	root:shoot		yield	0.096	0.005	3	0.00288675	0.1	0.002	3	0.0011547	1	0.840361	0.696791
La et al	142	3	2009	Journal of Zhejiang University SCIENCE B	10	72	china	5.1	Kale	Brassica	alboglabra	Sijicutiao	Brassica alboglabra cv. Sijicutiao	350	800	650-800ppm	450	µl/L	35	29-35days	shoot diameter	cm	yield	0.82	0.09	3	0.0519615	0.88	0.08	3	0.046188	1	0.563731	0.673164
La et al	129	3	2009	Journal of Zhejiang University SCIENCE B	10	72	china	5.1	Kale	Brassica	alboglabra	Sijicutiao	Brassica alboglabra cv. Sijicutiao	350	800	650-800ppm	450	µl/L	35	29-35days	sinigrin	?mol/g DW	nitrogenous compounds	0.4	0.08	3	0.046188	0.7	0.04	3	0.023094	1	3.79473	1.27541
La et al	121	3	2009	Journal of Zhejiang University SCIENCE B	10	72	china	5.1	Kale	Brassica	alboglabra	Sijicutiao	Brassica alboglabra cv. Sijicutiao	350	800	650-800ppm	450	µl/L	35	29-35days	sulfur content	%	mineral contents	0.85	0.02	3	0.011547	0.81	0.02	3	0.011547	-1	-1.6	0.8
Proietti et al	199	7	2013	Advances in Space Research	52	114	italy	2.6	Spinach	Spinacia	oleracea	Gigante invernale	Spinacea oleracea cv. Gigante invernale	360	800	650-800ppm	440	ppm	35	29-35days	ascorbic acid	mg/100g FW	vitamin contents	43.8	24.0416	8	8.5	150.2	41.5779	8	14.7	1	2.9621	0.70545
Proietti et al	200	7	2013	Advances in Space Research	52	114	italy	2.6	Spinach	Spinacia	oleracea	Gigante invernale	Spinacea oleracea cv. Gigante invernale	360	800	650-800ppm	440	ppm	35	29-35days	ascorbic acid	mg/plant	vitamin contents	2.7	2.26274	8	0.8	16.1	5.37401	8	1.9	1	3.07271	0.720082
Proietti et al	194	7	2013	Advances in Space Research	52	114	italy	2.6	Spinach	Spinacia	oleracea	Gigante invernale	Spinacea oleracea cv. Gigante invernale	360	800	650-800ppm	440	ppm	35	29-35days	carbohydrates	Hexose equivalents mg/100g FW	carbohydrate contents	745.763	220.13	8	77.8277	1711.86	469.611	8	166.033	1	2.49063	0.646005
Proietti et al	195	7	2013	Advances in Space Research	52	114	italy	2.6	Spinach	Spinacia	oleracea	Gigante invernale	Spinacea oleracea cv. Gigante invernale	360	800	650-800ppm	440	ppm	35	29-35days	carbohydrates	Hexose equivalents mg/100g FW	carbohydrate contents	928.814	249.481	8	88.2048	1884.75	469.611	8	166.033	1	2.4036	0.635619
Proietti et al	201	7	2013	Advances in Space Research	52	114	italy	2.6	Spinach	Spinacia	oleracea	Gigante invernale	Spinacea oleracea cv. Gigante invernale	360	800	650-800ppm	440	ppm	35	29-35days	dry weight	g/plant	yield	0.59	0.480833	8	0.17	0.98	0.339411	8	0.12	1	0.885995	0.497998
Proietti et al	202	7	2013	Advances in Space Research	52	114	italy	2.6	Spinach	Spinacia	oleracea	Gigante invernale	Spinacea oleracea cv. Gigante invernale	360	800	650-800ppm	440	ppm	35	29-35days	fresh weight	g/plant	yield	6.22	4.69519	8	1.66	10.17	3.28098	8	1.16	1	0.922045	0.500039
Proietti et al	203	7	2013	Advances in Space Research	52	114	italy	2.6	Spinach	Spinacia	oleracea	Gigante invernale	Spinacea oleracea cv. Gigante invernale	360	800	650-800ppm	440	ppm	35	29-35days	leaf area	cm2/plant	yield	76.7	52.3259	8	18.5	130.3	28.85	8	10.2	1	1.19941	0.518099
Proietti et al	197	7	2013	Advances in Space Research	52	114	italy	2.6	Spinach	Spinacia	oleracea	Gigante invernale	Spinacea oleracea cv. Gigante invernale	360	800	650-800ppm	440	ppm	35	29-35days	nitrogen content	mg/100g FW	nitrogenous compounds	81.1429	7.42153	8	2.62391	31.4286	2.47384	8	0.874636	-1	-8.49698	1.5747
Proietti et al	198	7	2013	Advances in Space Research	52	114	italy	2.6	Spinach	Spinacia	oleracea	Gigante invernale	Spinacea oleracea cv. Gigante invernale	360	800	650-800ppm	440	ppm	35	29-35days	oxalic acid	mg/100g FW	other phytochemicals	298.857	44.5292	8	15.7434	321.143	19.7907	8	6.99708	1	0.611497	0.484929
Proietti et al	204	7	2013	Advances in Space Research	52	114	italy	2.6	Spinach	Spinacia	oleracea	Gigante invernale	Spinacea oleracea cv. Gigante invernale	360	800	650-800ppm	440	ppm	35	29-35days	shoot:root		yield	4.03	1.01823	8	0.36	4.11	0.763675	8	0.27	1	0.0840404	0.472961
Proietti et al	196	7	2013	Advances in Space Research	52	114	italy	2.6	Spinach	Spinacia	oleracea	Gigante invernale	Spinacea oleracea cv. Gigante invernale	360	800	650-800ppm	440	ppm	35	29-35days	sucrose	mg/100g FW	carbohydrate contents	482.051	74.0038	8	26.1643	1076.92	207.211	8	73.2601	1	3.61492	0.79488
Jain et al	145	4	2007	Biologia Plantarum	51	94	india	1.5	Spinach	Spinacia	oleracea		Spinacia oleracea	350	650	650-800ppm	250	µmol/mol	40	36-42days	C:N		carbohydrate contents	12.78	0.29	5	0.129692	12.08	0.35	5	0.156525	-1	-1.96718	0.720983
Jain et al	151	4	2007	Biologia Plantarum	51	94	india	1.5	Spinach	Spinacia	oleracea		Spinacia oleracea	350	650	650-800ppm	250	µmol/mol	40	36-42days	calcium	µg/g	mineral contents	63.59	3.84	5	1.7173	72.13	4.79	5	2.14215	1	1.77688	0.695839
Jain et al	148	4	2007	Biologia Plantarum	51	94	india	1.5	Spinach	Spinacia	oleracea		Spinacia oleracea	350	650	650-800ppm	250	µmol/mol	40	36-42days	carbon content	%	carbohydrate contents	52.15	2.47	5	1.10462	56.2	2.5	5	1.11803	1	1.47203	0.659295
Jain et al	169	4	2007	Biologia Plantarum	51	94	india	1.5	Spinach	Spinacia	oleracea		Spinacia oleracea	350	650	650-800ppm	250	µmol/mol	40	36-42days	dry weight	g/plant	yield	1.38	0.12	5	0.0536656	1.59	0.11	5	0.0491935	1	1.64781	0.679773
Jain et al	154	4	2007	Biologia Plantarum	51	94	india	1.5	Spinach	Spinacia	oleracea		Spinacia oleracea	350	650	650-800ppm	250	µmol/mol	40	36-42days	iron	µg/g	mineral contents	11.09	1.07	5	0.478519	5.05	0.29	5	0.129692	-1	-6.95941	1.65771
Jain et al	172	4	2007	Biologia Plantarum	51	94	india	1.5	Spinach	Spinacia	oleracea		Spinacia oleracea	350	650	650-800ppm	250	µmol/mol	40	36-42days	leaf area	cm2/plant	yield	495.74	12.5	5	5.59017	558.4	6.55	5	2.92925	1	5.67164	1.39094
Jain et al	175	4	2007	Biologia Plantarum	51	94	india	1.5	Spinach	Spinacia	oleracea		Spinacia oleracea	350	650	650-800ppm	250	µmol/mol	40	36-42days	leaf dry mass	g/plant	yield	1.24	0.06	5	0.0268328	1.47	0.03	5	0.0134164	1	4.37958	1.13374
Jain et al	157	4	2007	Biologia Plantarum	51	94	india	1.5	Spinach	Spinacia	oleracea		Spinacia oleracea	350	650	650-800ppm	250	µmol/mol	40	36-42days	magnesium	µg/g	mineral contents	5.61	0.62	5	0.277272	2.99	0.01	5	0.00447214	-1	-5.39715	1.33521
Jain et al	160	4	2007	Biologia Plantarum	51	94	india	1.5	Spinach	Spinacia	oleracea		Spinacia oleracea	350	650	650-800ppm	250	µmol/mol	40	36-42days	nitrogen content	%	nitrogenous compounds	4.08	0.32	5	0.143108	4.65	0.17	5	0.0760263	1	2.00934	0.726773
Jain et al	162	4	2007	Biologia Plantarum	51	94	india	1.5	Spinach	Spinacia	oleracea		Spinacia oleracea	350	650	650-800ppm	250	µmol/mol	40	36-42days	photosynthesis	µmol m-2 s-1	photosynthetic	13.05	0.56	5	0.25044	16.4	0.18	5	0.0804984	1	7.27475	1.72407
Jain et al	166	4	2007	Biologia Plantarum	51	94	india	1.5	Spinach	Spinacia	oleracea		Spinacia oleracea	350	650	650-800ppm	250	µmol/mol	40	36-42days	stomata conductance	cm s-1	photosynthetic	0.89	0.05	5	0.0223607	0.84	0.01	5	0.00447214	-1	-1.25255	0.636216
Reekie et al	207	8	1998	Canadian Journal of Botany	76	97	canada	1.2	Kale	Brassica	oleracea		Brassica oleracea (marrow stem kale)	350	1000	900-1000ppm	650	ppm	43	43-49days	dry weight	g	yield	16.5318	10.3001	12	2.42775	24.1618	13.2429	12	3.12139	1	0.620997	0.404233
Reekie et al	210	8	1998	Canadian Journal of Botany	76	97	canada	1.2	Kale	Brassica	oleracea		Brassica oleracea (marrow stem kale)	350	1000	900-1000ppm	650	ppm	43	43-49days	leaf area	cm2.g-1	yield	127	33.9411	12	8	85	31.8198	12	7.5	-1	-1.23267	0.432465
Tisserat et al	225	11	1997	Horttechnology	7	65	usa	1.387	Kale	Brassica	oleraceae		Brassica oleracea	350	750	650-800ppm	400	µl/L	56	50-56days	fresh weight	g	yield	1.83594	1.72937	10	0.546875	1.36719	1.11174	10	0.351562	-1	-0.308821	0.431092
Tisserat et al	226	11	1997	Horttechnology	7	65	usa	1.387	Kale	Brassica	oleraceae		Brassica oleracea	350	1500	1300-1900ppm	1100	µl/L	56	50-56days	fresh weight	g	yield	1.83594	1.72937	10	0.546875	2.38281	1.35879	10	0.429688	1	0.336794	0.431615
Tisserat et al	227	11	1997	Horttechnology	7	65	usa	1.387	Kale	Brassica	oleraceae		Brassica oleracea	350	3000	3000ppm and above	2600	µl/L	56	50-56days	fresh weight	g	yield	1.83594	1.72937	10	0.546875	3.71094	1.35879	10	0.429688	1	1.15472	0.465607
Tisserat et al	228	11	1997	Horttechnology	7	65	usa	1.387	Kale	Brassica	oleraceae		Brassica oleracea	350	10000	3000ppm and above	9600	µl/L	56	50-56days	fresh weight	g	yield	1.83594	1.72937	10	0.546875	3.90625	0.494106	10	0.15625	1	1.5591	0.494192
Tisserat et al	229	11	1997	Horttechnology	7	65	usa	1.387	Kale	Brassica	oleraceae		Brassica oleracea	350	30000	3000ppm and above	29600	µl/L	56	50-56days	fresh weight	g	yield	1.83594	1.72937	10	0.546875	5.66406	0.617632	10	0.195312	1	2.82355	0.618681
Tisserat et al	230	11	1997	Horttechnology	7	65	usa	1.387	Kale	Brassica	oleraceae		Brassica oleracea	350	60000	3000ppm and above	49600	µl/L	56	50-56days	fresh weight	g	yield	1.83594	1.72937	10	0.546875	3.94531	1.97642	10	0.625	1	1.0879	0.461567
Jain et al	144	4	2007	Biologia Plantarum	51	94	india	1.5	Spinach	Spinacia	oleracea		Spinacia oleracea	350	650	650-800ppm	250	µmol/mol	60	57-63days	C:N		carbohydrate contents	17.58	0.25	5	0.111803	22.65	0.38	5	0.169941	1	14.2377	3.23449
Jain et al	150	4	2007	Biologia Plantarum	51	94	india	1.5	Spinach	Spinacia	oleracea		Spinacia oleracea	350	650	650-800ppm	250	µmol/mol	60	57-63days	calcium	µg/g	mineral contents	63	6.82	5	3.05	67.58	5.75	5	2.57148	1	0.655826	0.589773
Jain et al	147	4	2007	Biologia Plantarum	51	94	india	1.5	Spinach	Spinacia	oleracea		Spinacia oleracea	350	650	650-800ppm	250	µmol/mol	60	57-63days	carbon content	%	carbohydrate contents	58.2	2.5	5	1.11803	65.93	4.75	5	2.12426	1	1.8395	0.703928
Jain et al	168	4	2007	Biologia Plantarum	51	94	india	1.5	Spinach	Spinacia	oleracea		Spinacia oleracea	350	650	650-800ppm	250	µmol/mol	60	57-63days	dry weight	g/plant	yield	1.62	0.08	5	0.0357771	1.84	0.15	5	0.067082	1	1.65305	0.680408
Jain et al	153	4	2007	Biologia Plantarum	51	94	india	1.5	Spinach	Spinacia	oleracea		Spinacia oleracea	350	650	650-800ppm	250	µmol/mol	60	57-63days	iron	µg/g	mineral contents	10.01	1.32	5	0.590322	6.94	0.78	5	0.348827	-1	-2.55765	0.808336
Jain et al	171	4	2007	Biologia Plantarum	51	94	india	1.5	Spinach	Spinacia	oleracea		Spinacia oleracea	350	650	650-800ppm	250	µmol/mol	60	57-63days	leaf area	cm2/plant	yield	610.52	15.06	5	6.73504	724.3	8.56	5	3.82815	1	8.38998	1.9611
Jain et al	174	4	2007	Biologia Plantarum	51	94	india	1.5	Spinach	Spinacia	oleracea		Spinacia oleracea	350	650	650-800ppm	250	µmol/mol	60	57-63days	leaf dry mass	g/plant	yield	1.49	0.1	5	0.0447214	1.65	0.08	5	0.0357771	1	1.59591	0.673553
Jain et al	156	4	2007	Biologia Plantarum	51	94	india	1.5	Spinach	Spinacia	oleracea		Spinacia oleracea	350	650	650-800ppm	250	µmol/mol	60	57-63days	magnesium	µg/g	mineral contents	9.61	2.53	5	1.13145	5.77	0.91	5	0.406964	-1	-1.82433	0.701951
Jain et al	159	4	2007	Biologia Plantarum	51	94	india	1.5	Spinach	Spinacia	oleracea		Spinacia oleracea	350	650	650-800ppm	250	µmol/mol	60	57-63days	nitrogen content	%	nitrogenous compounds	3.31	0.31	5	0.138636	2.91	0.39	5	0.174413	-1	-1.02558	0.615563
Jain et al	161	4	2007	Biologia Plantarum	51	94	india	1.5	Spinach	Spinacia	oleracea		Spinacia oleracea	350	650	650-800ppm	250	µmol/mol	60	57-63days	photosynthesis	µmol m-2 s-1	photosynthetic	12.66	0.82	5	0.366715	19.52	0.09	5	0.0402492	1	10.6224	2.44296
Jain et al	165	4	2007	Biologia Plantarum	51	94	india	1.5	Spinach	Spinacia	oleracea		Spinacia oleracea	350	650	650-800ppm	250	µmol/mol	60	57-63days	stomata conductance	cm s-1	photosynthetic	1.05	0.05	5	0.0223607	0.91	0.06	5	0.0268328	-1	-2.28968	0.76711
Jain et al	143	4	2007	Biologia Plantarum	51	94	india	1.5	Spinach	Spinacia	oleracea		Spinacia oleracea	350	650	650-800ppm	250	µmol/mol	80	78-84days	C:N		carbohydrate contents	9.8	0.2	5	0.0894427	13.82	0.16	5	0.0715542	1	20.0487	4.51927
Jain et al	149	4	2007	Biologia Plantarum	51	94	india	1.5	Spinach	Spinacia	oleracea		Spinacia oleracea	350	650	650-800ppm	250	µmol/mol	80	78-84days	calcium	µg/g	mineral contents	55.08	1.49	5	0.666348	57.35	0.98	5	0.438269	1	1.62588	0.677127
Jain et al	146	4	2007	Biologia Plantarum	51	94	india	1.5	Spinach	Spinacia	oleracea		Spinacia oleracea	350	650	650-800ppm	250	µmol/mol	80	78-84days	carbon content	%	carbohydrate contents	61.38	3.93	5	1.75755	72.03	2.95	5	1.31928	1	2.76838	0.842332
Jain et al	167	4	2007	Biologia Plantarum	51	94	india	1.5	Spinach	Spinacia	oleracea		Spinacia oleracea	350	650	650-800ppm	250	µmol/mol	80	78-84days	dry weight	g/plant	yield	1.7	0.09	5	0.0402492	1.91	0.11	5	0.0491935	1	1.88736	0.710235
Jain et al	152	4	2007	Biologia Plantarum	51	94	india	1.5	Spinach	Spinacia	oleracea		Spinacia oleracea	350	650	650-800ppm	250	µmol/mol	80	78-84days	iron	µg/g	mineral contents	8.92	0.32	5	0.143108	3.98	0.73	5	0.326466	-1	-7.91679	1.86013
Jain et al	170	4	2007	Biologia Plantarum	51	94	india	1.5	Spinach	Spinacia	oleracea		Spinacia oleracea	350	650	650-800ppm	250	µmol/mol	80	78-84days	leaf area	cm2/plant	yield	732.45	12.15	5	5.43365	780.24	11.06	5	4.94618	1	3.71544	1.00824
Jain et al	173	4	2007	Biologia Plantarum	51	94	india	1.5	Spinach	Spinacia	oleracea		Spinacia oleracea	350	650	650-800ppm	250	µmol/mol	80	78-84days	leaf dry mass	g/plant	yield	1.58	0.15	5	0.067082	1.84	0.07	5	0.031305	1	2.00636	0.726362
Jain et al	155	4	2007	Biologia Plantarum	51	94	india	1.5	Spinach	Spinacia	oleracea		Spinacia oleracea	350	650	650-800ppm	250	µmol/mol	80	78-84days	magnesium	µg/g	mineral contents	3.92	0.57	5	0.254912	1.54	0.8	5	0.357771	-1	-3.0949	0.897356
Jain et al	158	4	2007	Biologia Plantarum	51	94	india	1.5	Spinach	Spinacia	oleracea		Spinacia oleracea	350	650	650-800ppm	250	µmol/mol	80	78-84days	nitrogen content	%	nitrogenous compounds	6.26	0.36	5	0.160997	5.21	0.14	5	0.0626099	-1	-3.47229	0.963933
Jain et al	163	4	2007	Biologia Plantarum	51	94	india	1.5	Spinach	Spinacia	oleracea		Spinacia oleracea	350	650	650-800ppm	250	µmol/mol	80	78-84days	photosynthetic rate	µmol m-2 s-1	photosynthetic	15.78	0.48	5	0.214663	16.47	0.4	5	0.178885	1	1.41061	0.652547
Jain et al	164	4	2007	Biologia Plantarum	51	94	india	1.5	Spinach	Spinacia	oleracea		Spinacia oleracea	350	650	650-800ppm	250	µmol/mol	80	78-84days	stomata conductance	cm s-1	photosynthetic	0.73	0.06	5	0.0268328	0.69	0.08	5	0.0357771	-1	-0.510942	0.582563
