# Supplementary material for: Effects of Elevated CO2 on Yield and Nutritional Quality of Kale and Spinach: A Meta-Analysis
Source: Biology (Basel). 2026 Jan 15;15(2):152. doi: 10.3390/biology15020152 (PMC12837620; doi:10.3390/biology15020152)
Supplement: Supplementary file 1 [file biology-15-00152-s001.zip › S3 Meta-analysis script.Rmd]

---
title: "Meta analysis Jiata Ekele"
date: "2025-02-14"
output:
  html_document:
    code_download: yes
    code_folding: hide
    depth: 4
    number_sections: no
    theme: flatly
    toc: yes
    toc_depth: 4
    toc_float: yes
editor_options: 
  chunk_output_type: console
---


# Setup
```{r setup, include=FALSE}
knitr::opts_chunk$set(
  echo = TRUE,
  warning = FALSE,
  message = FALSE,
  cache = TRUE,
  tidy = TRUE
)
```

## Load libraries
```{r libraries, echo=TRUE, message=FALSE, warning=FALSE}
library(openxlsx)
library(meta)
library(tidyverse)
library(metafor)
library(grid)
library(RColorBrewer)
library(patchwork)
library(ggplot2)
library(ggpubr)
library(orchaRd)
library(dplyr)
library(flextable)
library(emmeans)
library(multcomp)
library(gridExtra)
```

## Load data

The data have to be located in the same folder as the rmd.

```{r}
dat = read.xlsx("S2_Data.xlsx")
```


### Preparation of data for analysis

Re-coding of character or numeric values to factors
```{r}
dat$common_name = as.factor(dat$common_name)
dat$species_name = as.factor(dat$species_name)
dat$co2_level = as.factor(dat$co2_level)
dat$co2_level = factor(dat$co2_level,
                       levels=c("650–800ppm",
                                "900–1000ppm",
                                "1300–1900ppm",
                                "3000ppm and above"))
dat$constituent_measured = as.factor(dat$constituent_measured)
dat$group = as.factor(dat$group)
dat$exposure_time = as.factor(dat$exposure_time)
```

### Definition of colour schemes
```{r}
myColorsCO2 <- c("forestgreen","#F5A821","#ff3db7","darkturquoise")
myColorsSN <- c("#893BED","cyan", "#EED81B","#FF3bf5","#7BE616", 
                "firebrick1", "forestgreen","blue", 
                "gray48", "goldenrod2", "#DEF9A1")
myColorsCN <- c("#37C8F6", "#F6B637")
myColorsConstM<- c("#DAF7A6","darkslategray","#FFC300","green2", 
                   "#D34FAB","aquamarine2","#894FDC","dodgerblue",
                   "#C70039","lightpink","cyan","orchid","blue", "brown3",
                    "orange", "chartreuse", "cadetblue")
myColorsGroup<- c("deeppink", "#FFC300", "blueviolet",
                  "red3", "green", "blue", "cyan")
myColorsYield<- c("#DAF7A6", "#FFC300", "#D34FAB", "dodgerblue",
                  "forestgreen","cyan", "blue", "brown3", "green1", 
                  "deeppink", "#FF5733", "cadetblue3", "#D12FAB", 
                  "#894FDC", "dodgerblue", "darkslategray",
                  "yellow", "cyan4")
myColorsCarbs<- c("#FFC300", "#C70039", 
                  "#894FDC", "darkslategray",
                  "cyan", "aquamarine2", "darkorchid")
myColorsNitro<- c("#FF5733","yellow", "forestgreen",
                  "#D29111","dodgerblue", "darkslategray",
                  "cyan", "blue", "aquamarine2",
                  "#F5A821", "#ff3db7", "darkorchid", "green")
myColorsVita<- c("#DAF7A6", "yellow", "#FF5733",
                 "darkorchid", "lightpink2", "chartreuse", "royalblue1")
myColorsMine<- c("#C70039","gray","pink","#FF5733","dodgerblue", "#FFC300",
                 "#D70FAB", "yellow", "darkviolet", "forestgreen")
myColorsPhoto<- c("chartreuse", "cyan4", "#DAF7A6", "#FFC300", 
                  "#FF5733", "cyan", "#C70039", "darkorchid", "green2")
myColorsPhy<- c("lightgreen", "cyan4", "blue", "#DAF7A6","lightblue","yellow", 
                "#D34FAB", "chartreuse", "#894FDC")
```

# Meta analysis: full model
## Hedge's g

```{r}
dat$HedgesVar = (dat$HedgesSE)^2
```

Transforms the Standard Error of Hedges' g to the sampling variance of Hedges' g (needed for rma.mv function)

### Initial overall model selection 
Overall  model using all 346 effect sizes from 13 articles
```{r}
mod0 = rma.mv(Hedgesg,
              HedgesVar,
              random = ~ 1 | StudyID/ESID,
              data = dat,
              test = "t",
              method = "REML")
summary.rma(mod0)
r2_ml(mod0) 
i2_mod0 <- orchaRd::i2_ml(mod0)
resmod0 <- mod_results(mod0, data = dat, group="StudyID")
orchard_plot(resmod0, xlab = "Hedge's g", trunk.size = 1.5, branch.size = 2, transfm = "none") +
  scale_fill_manual(values="lightgrey")
orchard_plot(resmod0, xlab = "Hedge's g", k=TRUE, g=TRUE,
             trunk.size = 2, branch.size = 2,transfm = "none") + 
  scale_fill_manual(values="lightgrey") +
  scale_colour_manual(values="darkgrey") +
  #annotate(geom = "text", x = 0.7, y = 10.3, label = paste0("italic(I)^{2} == ", #round(I2[1], 2), "*\"%\""),
          # color = "black", parse = TRUE, size = 5)


orchaRd::caterpillars(resmod0, mod="Int", xlab = "Hedge's g")
```


### Identifying Outliers
```{r}
dat$upperci<-dat$Hedgesg + 1.96*dat$HedgesSE
dat$lowerci<-dat$Hedgesg - 1.96*dat$HedgesSE
dat$outlier<-dat$upperci<mod0$ci.lb | dat$lowerci>mod0$ci.ub
sum(dat$outlier) #84 potential ES outliers!
# dat[dat$outlier, c("StudyID", "ESID", "Hedgesg", "upperci", "lowerci")] #prints the table of outliers
ggplot(data = dat, aes(x = Hedgesg, colour = outlier, fill = outlier)) +
  geom_histogram(alpha = .2) +
  geom_vline(xintercept = mod0$b[1]) +
  theme_bw()
```

The outliers are mostly uniformly distributed from about -10 to +10. But some remaining asymmetrical >+10.
Likely that true outliers g>10."

#### Sensitivity analysis

if we remove all 84 outliers

```{r}
datnooutliers= dat %>%
  filter(dat$outlier==F)

modnooutliers=rma.mv(Hedgesg, 
                     HedgesVar,
                     random = ~1|StudyID/ESID,
                     data = datnooutliers,
                     test = "t",
                     method = "REML",
                     sparse=TRUE)
summary(modnooutliers)
ggplot(data = datnooutliers, aes(x = Hedgesg, colour = outlier, fill = outlier)) +
  geom_histogram(alpha = .2) +
  geom_vline(xintercept = modnooutliers$b[1]) +
  theme_bw()
cat("G = ", round(modnooutliers$b[1], 2),
    ", 95% CI [", round(modnooutliers$ci.lb, 2),
    ", ", round(modnooutliers$ci.ub, 2), "] (no outliers)", sep = "")
```


G = 0.87, 95% CI [0.61, 1.13] (no outliers)

#### if outliers included
```{r}
cat("G = ", round(mod0$b[1], 2),
    ", 95% CI [", round(mod0$ci.lb, 2),
    ", ", round(mod0$ci.ub, 2), "] (all data)", sep = "")
```

Does not significantly change the outcome (still significant positive overall effect). But much better fit (AIC 701 compared to 1476 for mod0)


#### Repeating the sensitivity analysis

Overall model without ESID 143, 152, 154, 197, 221, 260, 315

```{r}
datnoES = dat %>%
  filter(ESID!="143")%>%
  filter(ESID!="152")%>%
  filter(ESID!="154")%>%
  filter(ESID!="197")%>%
  filter(ESID!="221")%>%
  filter(ESID!="260")%>%
  filter(ESID!="315")

modnoES=rma.mv(Hedgesg, 
                    HedgesVar,
                    random = ~1|StudyID/ESID,
                    data = datnoES,
                    test = "t",
                    method = "REML",
                    sparse=TRUE)
summary(modnoES)
```


#### Sensitivity analysis, outliers removed
if we remove ESID 143,152,154,197,221,260,315
```{r}
datnoES$upperci<-datnoES$Hedgesg + 1.96*datnoES$HedgesSE
datnoES$lowerci<-datnoES$Hedgesg - 1.96*datnoES$HedgesSE
datnoES$outlier<-datnoES$upperci<modnoES$ci.lb | datnoES$lowerci>modnoES$ci.ub
sum(datnoES$outlier) #still 79 potential effect size outliers!
#datnoES[datnoES$outlier, c("StudyID", "ESID", "Hedgesg", "upperci", "lowerci")]
ggplot(data = datnoES, aes(x = Hedgesg, colour = outlier, fill = outlier)) +
  geom_histogram(alpha = .2) +
  geom_vline(xintercept = modnoES$b[1]) +
  theme_bw()
```

pretty symmetrical. 

```{r}
cat("G = ", round(modnoES$b[1], 2),
    ", 95% CI [", round(modnoES$ci.lb, 2),
    ", ", round(modnoES$ci.ub, 2), "] (no ESID 143,152,154,197,221,260,315)", sep = "")
```


G = 1.04, 95% CI [0.45, 1.62] AIC=1307 (no ESID 143,152,154,197,221,260,315) vs
G = 1.02, 95% CI [0.41, 1.62] AIC=1476 (all data)  vs 
G = 0.87, 95% CI [0.61, 1.13] AIC=701 (no outliers) 
Does not significantly change the outcome (still significant positive overall effect).
But better fit (AIC 1307 compared to 1476 for mod0)
We accept the model without ESID 143,152,154,197,221,260,315
No evidence that these outliers bias the pooled effect.
AIC (1307) better than overall model with all outliers included. Removing all outliers likely too radical.


Resume meta-analysis with the dataset without ESID 143,152,154,197,221,260,315.

### Overall Model without outliers
```{r}
dat = dat %>%
  filter(ESID!="143")%>%
  filter(ESID!="152")%>%
  filter(ESID!="154")%>%
  filter(ESID!="197")%>%
  filter(ESID!="221")%>%
  filter(ESID!="260")%>%
  filter(ESID!="315") #removes ESID 143,152,154,197,221,260,315 from original dataset

mod0 = rma.mv(Hedgesg, 
              HedgesVar,
              random = ~1|StudyID/ESID,
              data = dat,
              test = "t",
              method = "REML",
              control=list(optimizer="optim"),
              dfs="contain",
              sparse=TRUE)
summary.rma(mod0)
flextable(mod_results(mod0, data = dat, group = "StudyID")$mod_table)#plots table of estimates and CI
r2_ml(mod0)
i2_mod0 <- orchaRd::i2_ml(mod0)
i2_mod0 #I2_Total (85.42022)     I2_StudyID (35.60891)     I2_StudyID/ESID (49.81131)
I2 <- orchaRd::i2_ml(mod0)
resmod0 <- mod_results(mod0, data=dat, group="StudyID")
```


save image (see Figure 3A)
    
```{r}
orchard_plot(resmod0, xlab = "Hedge's g", k=TRUE, g=TRUE,
             trunk.size = 2, branch.size = 2,transfm = "none") + 
  scale_fill_manual(values="lightgrey") +
  scale_colour_manual(values="darkgrey") +
  annotate(geom = "text", x = 0.7, y = 10.3, label = paste0("italic(I)^{2} == ", round(I2[1], 2), "*\"%\""),
           color = "black", parse = TRUE, size = 5)
```

save image (see Figure 3B)
    
```{r}
orchaRd::caterpillars(resmod0, mod="Int", xlab = "Hedge's g") 
```
    

### Publication bias analysis using contour enhanced funnel plot
Save image (see Supplementary Figure 5)

```{r}
funnel(mod0, level=c(90, 95, 99), shade=c("white", "gray55", "gray75"), refline=0)
legend(x = 4.5, y = 0.01, 
       legend = c("p < 0.1", "p < 0.05", "p < 0.01"),
       fill = c("white", "gray55", "gray75"))
title("Contour-Enhanced Funnel Plot (Overall (no moderator) model)")
```
    


# Meta analysis: Single moderator models
running separate single moderator analyses

## Does kale respond to eCO2 differently compared to spinach?
   
all responses, nutrient category, plants, species and co2_level included. Only grouping is by common name.
   
documentation: https://bookdown.org/MathiasHarrer/Doing_Meta_Analysis_in_R/multilevel-ma.html#three-level-subgroup

```{r}
modPlant = rma.mv(Hedgesg, 
                   HedgesVar,
                   mod = ~ common_name,
                   random = ~1|StudyID/ESID,
                   data = dat,
                   test = "t",
                   method = "REML", 
                   control=list(optimizer="optim"),
                   dfs="contain",
                   sparse=TRUE)
summary.rma(modPlant)
flextable(mod_results(modPlant, group = "StudyID",
                      mod = "common_name")$mod_table)#plots table of estimates and CI
i2_modPlant <- orchaRd::i2_ml(modPlant)
i2_modPlant
anova(modPlant, btt = c(1:2)) #gives factor level contrast. Test of Moderators (coefficients 1:2): F(df1 = 2, df2 = 337) = 5.7030, p-val = 0.0037
anova(modPlant, btt = c(1)) #F(df1 = 1, df2 = 337) = 6.9279, p-val = 0.0089
anova(modPlant, btt = c(2)) #F(df1 = 1, df2 = 337) = 0.0021, p-val = 0.9634
```

save image (see Figure 4A)

    
```{r}
orchard_plot(modPlant, group = "StudyID", mod = "common_name",
             xlab = "Hedge's g", transfm = "none", 
             trunk.size = 2, branch.size = 2, angle = 90) + 
  scale_fill_manual(values= myColorsCN)
```

### Publication bias analysis using contour enhanced funnel plot    
save image (see Supplementary Figure 6)

    
```{r}
funnel(modPlant, level=c(90, 95, 99), shade=c("white", "gray55", "gray75"), refline=0)
legend(x = 4.5, y = 0.01, 
       legend = c("p < 0.1", "p < 0.05", "p < 0.01"),
       fill = c("white", "gray55", "gray75"))
title("Contour-Enhanced Funnel Plot (Single moderator model - Crop type)")
```


## Does the effect of eCO2 vary across constituent category?
all responses, nutrient category, plants, species and co2_level included. Only grouping is by constituent category.
documentation: https://bookdown.org/MathiasHarrer/Doing_Meta_Analysis_in_R/multilevel-ma.html#three-level-subgroup

```{r}
modGroup = rma.mv(Hedgesg, 
                  HedgesVar,
                  mod = ~ group,
                  random = ~1|StudyID/ESID,
                  data = dat,
                  test = "t",
                  method = "REML", 
                  control=list(optimizer="optim"),
                  dfs="contain",
                  sparse=TRUE)
summary.rma(modGroup)
flextable(mod_results(modGroup, group = "StudyID", mod = "group")$mod_table)#plots table of estimates and CI
i2_modGroup <- orchaRd::i2_ml(modGroup)
i2_modGroup #I2_Total(84.97430)      I2_StudyID(34.11267)   I2_StudyID/ESID(50.86163)
```

save image  (see Figure 4C)


```{r}
orchard_plot(modGroup, group = "StudyID", mod = "group",
             xlab = "Hedge's g", transfm = "none", 
             trunk.size = 1.5, branch.size = 2, angle = 360) + 
  scale_fill_manual(values= myColorsGroup)
anova(modGroup,btt = c(1:2)) #F(df1 = 2, df2 = 332) = 4.5909, p-val = 0.0108
```

### Publication bias analysis using contour enhanced funnel plot
save image (see Supplementary Figure 7)
    
```{r}
funnel(modGroup, level=c(90, 95, 99), shade=c("white", "gray55", "gray75"), refline=0)
legend(x = 4.5, y = 0.01, 
       legend = c("p < 0.1", "p < 0.05", "p < 0.01"),
       fill = c("white", "gray55", "gray75"))
title("Contour-Enhanced Funnel Plot (Single moderator model - Constituent category)")
```

## Does the effect of eCO2 vary across CO2 levels?
all responses, nutrient category, plants, species and co2_level included. Only grouping is by co2 level.
documentation: https://bookdown.org/MathiasHarrer/Doing_Meta_Analysis_in_R/multilevel-ma.html#three-level-subgroup

```{r}
modCO2 = rma.mv(Hedgesg, 
                  HedgesVar,
                  mod = ~ co2_level,
                  random = ~1|StudyID/ESID,
                  data = dat,
                  test = "t",
                  method = "REML", 
                  control=list(optimizer="optim"),
                  dfs="contain",
                  sparse=TRUE)
summary.rma(modCO2)
flextable(mod_results(modCO2, group = "StudyID", mod = "co2_level")$mod_table)#plots table of estimates and CI
i2_modCO2 <- orchaRd::i2_ml(modCO2)
i2_modCO2
anova(modCO2,btt = c(1:4)) #F(df1 = 4, df2 = 335) = 3.3138, p-val = 0.0111
```

save image (see Figure 4B)

    
```{r}
orchard_plot(modCO2, group = "StudyID", mod = "co2_level",
             xlab = "Hedge's g", transfm = "none", 
             trunk.size = 1.7, branch.size = 2, angle = 0) + 
  scale_fill_manual(values= myColorsCO2)
#dev.off()
```
    
### Publication bias analysis using contour enhanced funnel plot
save image (see Supplementary Figure 8)


```{r}
funnel(modCO2, level=c(90, 95, 99), shade=c("white", "gray55", "gray75"), refline=0)
legend(x = 4.5, y = 0.01, 
       legend = c("p < 0.1", "p < 0.05", "p < 0.01"),
       fill = c("white", "gray55", "gray75"))
title("Contour-Enhanced Funnel Plot (Single moderator model - CO2 levels)")
```


##  Does the effect of eCO2 vary across exposure time?
all responses, nutrient category, plants, species and co2_level included. Only grouping is by exposure time.
documentation: https://bookdown.org/MathiasHarrer/Doing_Meta_Analysis_in_R/multilevel-ma.html#three-level-subgroup

```{r}
modPlantex = metafor::rma.mv(yi=Hedgesg, 
                    V=HedgesVar, 
                    mods = ~exposure_time,
                    random = list(~1|StudyID, ~1|ESID),
                    data = dat,
                    method = "REML",
                    test="t",
                    dfs="contain",
                    sparse=TRUE)
summary.rma(modPlantex)

i2_modPlantex <- orchaRd::i2_ml(modPlantex)
i2_modPlantex

#flextable(mod_results(modPlantex, group = "StudyID", mod = "exposure_time")$mod_table)
```
Table not shown, code provided in chunk above.

save image (see Figure 4D) - we are using bubble plot for exposure time indicated 
as continuous variable

```{r}
dat$exposure_time = as.numeric(dat$exposure_time)

orchaRd::bubble_plot(modPlantex, 
                     mod = "exposure_time", 
                     group = "StudyID",
                     xlab = "Exposure time (days)", 
                     ylab = "Hedges (g)",
                     legend.pos = "top.left") +
  geom_point(data=dat,
             aes(x=exposure_time, y=Hedgesg, colour=common_name,
                 size=1/sqrt(HedgesVar)), alpha =0.3)+ 
  ylim(-12,20) +
  scale_color_discrete()
```

### Publication bias analysis using contour enhanced funnel plot
save image (see Supplementary Figure 9)

```{r}
funnel(modPlantex, level=c(90, 95, 99), shade=c("white", "gray55", "gray75"), refline=0)
legend(x = 4.5, y = 0.01, 
       legend = c("p < 0.1", "p < 0.05", "p < 0.01"),
       fill = c("white", "gray55", "gray75"))
title("Contour-Enhanced Funnel Plot (Complex model - Exposure time - overall)")
```


## Does the effect of eCO2 vary across different species in each crop?
all responses, nutrient category and co2_level included. Only grouping by species name for each plant category data.
documentation: https://bookdown.org/MathiasHarrer/Doing_Meta_Analysis_in_R/multilevel-ma.html#three-level-subgroup

#### First we extract and run for only Kale data
```{r}
datKale = dat %>%
  filter(common_name=="Kale") #extracting all kale plants
datKale$species_name = as.factor(datKale$species_name)
datKale$species_name = factor(datKale$species_name,
                       levels=c("Brassica oleracea cv. Winterbor",
                                "Brassica oleracea cv. Toscano",
                                "Brassica napus pabularia cv. Red Russian",
                                "Brassica oleracea (marrow stem kale)",
                                "Brassica oleracea cv. acephala Winterbor F1",
                                "Brassica alboglabra cv. Sijicutiao",
                                "Brassica oleracea cv. alboglabra Bailey",
                                "Brassica oleracea cv. Viridis",
                                "Brassica oleracea cv. Palmifolia DC",
                                "Brassica oleracea"))
modKaleSp = rma.mv(Hedgesg, 
                 HedgesVar,
                 mod = ~ species_name,
                 random = ~1|StudyID/ESID,
                 data = datKale,
                 test = "t",
                 method = "REML", 
                 control=list(optimizer="optim"),
                 dfs="contain",
                 sparse=TRUE)
summary.rma(modKaleSp)
flextable(mod_results(modKaleSp, group = "StudyID", mod = "species_name")$mod_table)
i2_modKaleSp <- orchaRd::i2_ml(modKaleSp)
i2_modKaleSp
anova(modKaleSp, btt = c(1:10)) #all compared F(df1 = 10, df2 = 1) = 2.1289, p-val = 0.4913
```

save image (see Supplementary Figure 10A)

```{r}
orchard_plot(modKaleSp, group = "StudyID", mod = "species_name",
             xlab = "Hedge's g", transfm = "none", k.pos = 27, legend.pos = "bottom.out",
             trunk.size = 1.5, branch.size = 1, angle = 360) + 
  scale_fill_manual(values= myColorsSN)
```


#### Publication bias analysis using contour enhanced funnel plot
save image (see Supplementary Figure 11)
```{r}
funnel(modKaleSp, level=c(90, 95, 99), shade=c("white", "gray55", "gray75"), refline=0)
legend(x = 4.5, y = 0.01, 
       legend = c("p < 0.1", "p < 0.05", "p < 0.01"),
       fill = c("white", "gray55", "gray75"))
title("Contour-Enhanced Funnel Plot (Single moderator model - Kale species type)")
```


#### Then we do same for Spinach data only
```{r}
datSpin = dat %>%
  filter(common_name=="Spinach") #extracting all spinach plants

modSpinSp = rma.mv(Hedgesg, 
              HedgesVar,
              mod = ~ species_name,
              random = ~1|StudyID/ESID,
              data = datSpin,
              test = "t",
              method = "REML", 
              control=list(optimizer="optim"),
              dfs="contain",
              sparse=TRUE)
summary.rma(modSpinSp)
flextable(mod_results(modSpinSp, group = "StudyID", mod = "species_name")$mod_table)
i2_modSpinSp <- orchaRd::i2_ml(modSpinSp)
i2_modSpinSp
```

save image (see Supplementary Figure 10B)
```{r}
orchard_plot(modSpinSp, group = "StudyID", mod = "species_name",
             xlab = "Hedge's g", transfm = "none", k.pos = 50, legend.pos = "bottom.out",
             trunk.size = 1.5, branch.size = 1, angle = 360)
```

#### Publication bias analysis using contour enhanced funnel plot
save image (see Supplementary Figure 12)

```{r}
funnel(modSpinSp, level=c(90, 95, 99), shade=c("white", "gray55", "gray75"), refline=0)
legend(x = 4.5, y = 0.01, 
       legend = c("p < 0.1", "p < 0.05", "p < 0.01"),
       fill = c("white", "gray55", "gray75"))
title("Contour-Enhanced Funnel Plot (Single moderator model - Spinach species type)")
```


# Meta analysis: Most complex model (multi-moderator) 
testing interaction model and additive model

## Interaction model
```{r}
mod11 = rma.mv(Hedgesg, 
               HedgesSE, 
               mod = ~ (common_name * group * co2_level), 
               random = ~ 1 | StudyID/ESID, #random can equally be StudyID. We are specifying here that we need a three-level meta-analysis, with effect sizes nested within study ID.
               data = dat,
               test = "t",
               method = "REML",
               control=list(optimizer="optim"),
               dfs="contain",
               sparse=TRUE)
summary.rma(mod11)
anova(mod11, btt = c(1:32)) #F(df1 = 31, df2 = 308) = 3.9400, p-val < .0001
```

## Additive model
```{r}
mod12 = rma.mv(Hedgesg, 
               HedgesSE, 
               mod = ~ common_name + group + co2_level, 
               random = ~ 1 | StudyID/ESID,
               data = dat,
               test = "t",
               method = "REML",
               control=list(optimizer="optim"),
               dfs="contain",
               sparse=TRUE)
summary.rma(mod12)
anova(mod12,btt = c(1:11)) #F(df1 = 11, df2 = 328) = 2.8271, p-val = 0.0015
anova(mod11, mod12, refit=TRUE) 
```

the interaction has a better AIC value.
df       AIC       BIC      AICc    logLik     LRT   pval        QE 
Full    33 1345.0625 1471.3205 1352.4199 -639.5313                1004.2038 
Reduced 13 1384.9780 1434.7160 1386.0980 -679.4890 79.9155 <.0001 1232.8672 


## Retaining the interaction model
### model 11. 
### three-level additive model
```{r}
mod1 = rma.mv(Hedgesg, 
              HedgesVar, 
              mod = ~ common_name * group * co2_level, 
              random = ~ 1 | StudyID/ESID,
              data = dat,
              test = "t",
              method = "REML",
              control=list(optimizer="optim"),
              dfs="contain",
              sparse=TRUE)
summary.rma(mod1)
anova(mod1,btt = c(1:32)) #F(df1 = 31, df2 = 308) = 3.7943, p-val < .0001
```

#### Publication bias analysis using contour enhanced funnel plot
save image
```{r}
funnel(mod1, level=c(90, 95, 99), shade=c("white", "gray55", "gray75"), refline=0)
legend(x = 4.5, y = 0.01, 
       legend = c("p < 0.1", "p < 0.05", "p < 0.01"),
       fill = c("white", "gray55", "gray75"))
title("Contour-Enhanced Funnel Plot (Complex (full) Multi-moderator model)")
```


## Does the effect of eCO2 vary across different constituents measured in each category and crop type?
### Plotting separately for each constituent category Kale - Yield
```{r}
datYield1 = datKale %>%
  filter(group=="yield")
modYield1 = rma.mv(Hedgesg, 
                   HedgesVar, 
                   mods = ~ constituent_measured,
                   random = list(~1|StudyID/ESID),
                   data = datYield1,
                   method = "REML",
                   sparse=TRUE)
summary.rma(modYield1)
flextable(mod_results(modYield1, group = "StudyID", mod = "constituent_measured")$mod_table)
anova(modYield1, btt = c(1:14)) #all compared QM(df = 14) = 121.5006, p-val < .0001
```

save image (see Figure 7G)

```{r}
orchard_plot(modYield1, mod = "constituent_measured", group = "StudyID",
             xlab = "Hedge's g", transfm = "none", trunk.size = 1.5, branch.size = 1,
             angle = 360, k=TRUE, k.pos = 10, legend.pos = "bottom.left") +
  theme(legend.direction = "vertical") + 
  scale_fill_manual(values= myColorsYield) +
  scale_y_continuous(limits = c(-7, 11)) 
```

#### Publication bias analysis using contour enhanced funnel plot
save image (see Supplementary Table 10)

```{r}
funnel(modYield1, level=c(90, 95, 99), shade=c("white", "gray55", "gray75"), refline=0)
legend(x = 4, y = 0.01, 
       legend = c("p < 0.1", "p < 0.05", "p < 0.01"),
       fill = c("white", "gray55", "gray75"))
title("Contour-Enhanced Funnel Plot (Single moderator model - Yield constituents in Kale crops)")
```

### Kale - Carbohydrates
```{r}
datCarb1 = datKale %>%
  filter(group=="carbohydrate contents")
modCarb1 = rma.mv(Hedgesg, 
                  HedgesVar, 
                  mods = ~ constituent_measured,
                  random = list(~1|StudyID/ESID),
                  data = datCarb1,
                  method = "REML",
                  sparse=TRUE)
summary.rma(modCarb1)
anova(modCarb1, btt = c(1:4))# All QM(df = 3) = 20.3902, p-val = 0.0001
flextable(mod_results(modCarb1, group = "StudyID", mod = "constituent_measured")$mod_table)
anova(modCarb1, btt=c(1:3)) #QM(df = 3) = 20.3902, p-val = 0.0001
```

save image (see Figure 7A)

```{r}
orchard_plot(modCarb1, mod = "constituent_measured", group = "StudyID",
             xlab = "Hedge's g", transfm = "none", trunk.size = 1.5, branch.size = 1,
             angle = 360, k=TRUE, k.pos = 10, legend.pos = "bottom.out") +
  theme(legend.direction = "horizontal") + 
  scale_fill_manual(values= myColorsCarbs) +
  scale_y_continuous(limits = c(-7, 11)) 
```

#### Publication bias analysis using contour enhanced funnel plot
save image (see Supplementary Table 10)

```{r}
funnel(modCarb1, level=c(90, 95, 99), shade=c("white", "gray55", "gray75"), refline=0)
legend(x = 1.1, y = 0.01, 
       legend = c("p < 0.1", "p < 0.05", "p < 0.01"),
       fill = c("white", "gray55", "gray75"))
title("Contour-Enhanced Funnel Plot (Single moderator model - Carbohydrate constituents in Kale crops)")
```

### Kale - Nitrogenous contents
```{r}
datPro1 = datKale %>%
  filter(group=="nitrogenous compounds")
modPro1 = rma.mv(Hedgesg, 
                 HedgesVar, 
                 mods = ~ constituent_measured,
                 random = list(~1|StudyID/ESID),
                 data = datPro1,
                 method = "REML",
                 sparse=TRUE)
summary.rma(modPro1)
anova(modPro1, btt=c(1:10)) #All QM(df = 9) = 46.8107, p-val < .0001
anova(modPro1, btt=c(6))#nitrogen contents QM(df = 1) = 6.6465, p-val = 0.0099
flextable(mod_results(modPro1, group = "StudyID", mod = "constituent_measured")$mod_table)
anova(modPro1, btt = c(1:9))
```

save image (see Figure 7F)

```{r}
orchard_plot(modPro1, mod = "constituent_measured", group = "StudyID",
             xlab = "Hedge's g", transfm = "none", trunk.size = 1.5, branch.size = 1,
             angle = 360, legend.pos = "bottom.left", k=TRUE, k.pos=9) +
  theme(legend.direction = "vertical") + 
  scale_fill_manual(values= myColorsNitro) +
  scale_y_continuous(limits = c(-10, 10)) 
```

#### Publication bias analysis using contour enhanced funnel plot
save image (see Supplementary Table 10)

```{r}
funnel(modPro1, level=c(90, 95, 99), shade=c("white", "gray55", "gray75"), refline=0)
legend(x = 3.5, y = 0.01, 
       legend = c("p < 0.1", "p < 0.05", "p < 0.01"),
       fill = c("white", "gray55", "gray75"))
title("Contour-Enhanced Funnel Plot (Single moderator model - Nitrogenous constituents in Kale crops)")
```

### Kale - Mineral contents
```{r}
datMine1 = datKale %>%
  filter(group=="mineral contents")
modMine1 = rma.mv(Hedgesg, 
                  HedgesVar, 
                  mods = ~ constituent_measured,
                  random = list(~1|StudyID/ESID),
                  data = datMine1,
                  method = "REML",
                  sparse=TRUE)
summary.rma(modMine1)
anova(modMine1, btt = c(1:8)) #All QM(df = 7) = 15.4177, p-val = 0.0310
anova(modMine1, btt = c(7)) #sulfur QM(df = 1) = 5.5402, p-val = 0.0186
flextable(mod_results(modMine1, group = "StudyID", mod = "constituent_measured")$mod_table)
```

save image (see Figure 7E)

```{r}
orchard_plot(modMine1, mod = "constituent_measured", group = "StudyID",
             xlab = "Hedge's g", transfm = "none", trunk.size = 1.5, branch.size = 1,
             angle = 360, legend.pos = "bottom.left", k=TRUE, k.pos=7) +
  theme(legend.direction = "vertical") + 
  scale_fill_manual(values= myColorsMine) +
  scale_y_continuous(limits = c(-10, 10)) 
```

#### Publication bias analysis using contour enhanced funnel plot
save image (see Supplementary Table 10)

```{r}
funnel(modMine1, level=c(90, 95, 99), shade=c("white", "gray55", "gray75"), refline=0)
legend(x = 2.5, y = 0.01, 
       legend = c("p < 0.1", "p < 0.05", "p < 0.01"),
       fill = c("white", "gray55", "gray75"))
title("Contour-Enhanced Funnel Plot (Single moderator model - Mineral constituents in Kale crops)")
```

### Kale - Photosynthetic components
```{r}
datPhoto1 = datKale %>%
  filter(group=="photosynthetic")
modPhoto1 = rma.mv(Hedgesg, 
                   HedgesVar, 
                   mods = ~ constituent_measured,
                   random = list(~1|StudyID/ESID),
                   data = datPhoto1,
                   method = "REML",
                   sparse=TRUE)
summary.rma(modPhoto1)
anova(modPhoto1, btt = c(1:3))
flextable(mod_results(modPhoto1, group = "StudyID", mod = "constituent_measured")$mod_table)
```

save image (see Figure 7C)

```{r}
orchard_plot(modPhoto1, mod = "constituent_measured", group = "StudyID",
             xlab = "Hedge's g", transfm = "none", trunk.size = 1.5, branch.size = 1,
             angle = 360, legend.pos = "bottom.out", k=TRUE, k.pos=8.5) +
  theme(legend.direction = "horizontal") + 
  scale_fill_manual(values= myColorsPhoto) +
  scale_y_continuous(limits = c(-5, 10)) 
```

#### Publication bias analysis using contour enhanced funnel plot
save image (see Supplementary Table 10)

```{r}
funnel(modPhoto1, level=c(90, 95, 99), shade=c("white", "gray55", "gray75"), refline=0)
legend(x = 2.5, y = 0.01, 
       legend = c("p < 0.1", "p < 0.05", "p < 0.01"),
       fill = c("white", "gray55", "gray75"))
title("Contour-Enhanced Funnel Plot (Single moderator model - Photosynthetic constituents in Kale crops)")
```

### Kale - Vitamin contents
```{r}
datVita1 = datKale %>%
  filter(group=="vitamin contents")
modVita1 = rma.mv(Hedgesg, 
                  HedgesVar, 
                  mods = ~ constituent_measured,
                  random = list(~1|StudyID/ESID),
                  data = datVita1,
                  method = "REML",
                  sparse=TRUE)
summary.rma(modVita1)
anova(modVita1, btt=c(1:4))
anova(modVita1, btt=c(1))
anova(modVita1, btt=c(2))
anova(modVita1, btt=c(3))
flextable(mod_results(modVita1, group = "StudyID", mod = "constituent_measured")$mod_table)
```

save image (see Figure 7B)

```{r}
orchard_plot(modVita1, mod = "constituent_measured", group = "StudyID",
             xlab = "Hedge's g", transfm = "none", trunk.size = 1.5, branch.size = 1,
             angle = 360, legend.pos = "bottom.out", k=TRUE, k.pos=7) +
  theme(legend.direction = "horizontal") + 
  scale_fill_manual(values= myColorsVita) +
  scale_y_continuous(limits = c(-5, 10)) 
```

#### Publication bias analysis using contour enhanced funnel plot
save image (see Supplementary Table 10)

```{r}
funnel(modVita1, level=c(90, 95, 99), shade=c("white", "gray55", "gray75"), refline=0)
legend(x = 2, y = 0.01, 
       legend = c("p < 0.1", "p < 0.05", "p < 0.01"),
       fill = c("white", "gray55", "gray75"))
title("Contour-Enhanced Funnel Plot (Single moderator model - Vitamin constituents in Kale crops)")
```

### Kale - Other phytochemical contents
```{r}
datOther1 = datKale %>%
  filter(group=="other phytochemicals")
modOther1 = rma.mv(Hedgesg, 
                   HedgesVar, 
                   mods = ~ constituent_measured,
                   random = list(~1|StudyID/ESID),
                   data = datOther1,
                   method = "REML",
                   sparse=TRUE)
summary.rma(modOther1)
anova(modOther1, btt = c(1:10))
flextable(mod_results(modOther1, group = "StudyID", mod = "constituent_measured")$mod_table)
```

save image (see Figure 7D)

```{r}
orchard_plot(modOther1, mod = "constituent_measured", group = "StudyID",
             xlab = "Hedge's g", transfm = "none", trunk.size = 1.5, branch.size = 1,
             angle = 360, legend.pos = "bottom.left", k=TRUE, k.pos=8.5) +
  theme(legend.direction = "vertical") + 
  scale_fill_manual(values= myColorsPhy) +
  scale_y_continuous(limits = c(-7, 10)) 
```

#### Publication bias analysis using contour enhanced funnel plot
save image (see Supplementary Table 10)

```{r}
funnel(modOther1, level=c(90, 95, 99), shade=c("white", "gray55", "gray75"), refline=0)
legend(x = 2.5, y = 0.01, 
       legend = c("p < 0.1", "p < 0.05", "p < 0.01"),
       fill = c("white", "gray55", "gray75"))
title("Contour-Enhanced Funnel Plot (Single moderator model - Phytochemical constituents in Kale crops)")
```


### Spinach - Yield
```{r}
datYield2 = datSpin %>%
  filter(group=="yield")
modYield2 = rma.mv(Hedgesg, 
                   HedgesVar, 
                   mods = ~ constituent_measured,
                   random = list(~1|StudyID/ESID),
                   data = datYield2,
                   method = "REML",
                   sparse=TRUE)
summary.rma(modYield2)
anova(modYield2, btt = c(1:7)) #All QM(df = 6) = 16.2592, p-val = 0.0124
flextable(mod_results(modYield2, group = "StudyID", mod = "constituent_measured")$mod_table)
```

save image (see Figure 8F)

```{r}
orchard_plot(modYield2, mod = "constituent_measured", group = "StudyID",
             xlab = "Hedge's g", transfm = "none", trunk.size = 1.5, branch.size = 1,
             angle = 360, legend.pos = "bottom.left", k=TRUE, k.pos = 10) +
  theme(legend.direction = "vertical") + 
  scale_fill_manual(values= myColorsYield) +
  scale_y_continuous(limits = c(-7, 11)) 
```

#### Publication bias analysis using contour enhanced funnel plot
save image (see Supplementary Table 10)

```{r}
funnel(modYield2, level=c(90, 95, 99), shade=c("white", "gray55", "gray75"), refline=0)
legend(x = 4.5, y = 0.01, 
       legend = c("p < 0.1", "p < 0.05", "p < 0.01"),
       fill = c("white", "gray55", "gray75"))
title("Contour-Enhanced Funnel Plot (Single moderator model - Yield constituents in Spinach crops)")
```

### Spinach - Carbohydrates
```{r}
datCarb2 = datSpin %>%
  filter(group=="carbohydrate contents")
modCarb2 = rma.mv(Hedgesg, 
                  HedgesVar, 
                  mods = ~ constituent_measured,
                  random = list(~1|StudyID/ESID),
                  data = datCarb2,
                  method = "REML",
                  sparse=TRUE)
summary.rma(modCarb2)
anova(modCarb2, btt = c(1:6))
flextable(mod_results(modCarb2, group = "StudyID", mod = "constituent_measured")$mod_table)
```

save image (see Figure 8B)

```{r}
orchard_plot(modCarb2, mod = "constituent_measured", group = "StudyID",
             xlab = "Hedge's g", transfm = "none", trunk.size = 1.5, branch.size = 1,
             angle = 360, k=TRUE, k.pos = 10) +
  theme(legend.direction = "horizontal") + 
  scale_fill_manual(values= myColorsCarbs) +
  scale_y_continuous(limits = c(-7, 11)) 
```

#### Publication bias analysis using contour enhanced funnel plot
save image (see Supplementary Table 10)

```{r}
funnel(modCarb2, level=c(90, 95, 99), shade=c("white", "gray55", "gray75"), refline=0)
legend(x = 4.5, y = 0.01, 
       legend = c("p < 0.1", "p < 0.05", "p < 0.01"),
       fill = c("white", "gray55", "gray75"))
title("Contour-Enhanced Funnel Plot (Single moderator model - Carbohydrate constituents in Spinach crops)")
```

### Spinach - Nitrogenous contents
```{r}
datPro2 = datSpin %>%
  filter(group=="nitrogenous compounds")
modPro2 = rma.mv(Hedgesg, 
                 HedgesVar, 
                 mods = ~ constituent_measured,
                 random = list(~1|StudyID/ESID),
                 data = datPro2,
                 method = "REML",
                 sparse=TRUE)
summary.rma(modPro2)
anova(modPro2, btt = c(1:7))
flextable(mod_results(modPro2, group = "StudyID", mod = "constituent_measured")$mod_table)
```

save image (see Figure 8A)

```{r}
orchard_plot(modPro2, mod = "constituent_measured", group = "StudyID",
             xlab = "Hedge's g", transfm = "none", trunk.size = 1.5, branch.size = 1,
             angle = 360, legend.pos = "bottom.left", k=TRUE, k.pos=9) +
  theme(legend.direction = "vertical") + 
  scale_fill_manual(values= myColorsNitro) +
  scale_y_continuous(limits = c(-10, 10)) 
```

#### Publication bias analysis using contour enhanced funnel plot
save image (see Supplementary Table 10)

```{r}
funnel(modPro2, level=c(90, 95, 99), shade=c("white", "gray55", "gray75"), refline=0)
legend(x = 4.5, y = 0.01, 
       legend = c("p < 0.1", "p < 0.05", "p < 0.01"),
       fill = c("white", "gray55", "gray75"))
title("Contour-Enhanced Funnel Plot (Single moderator model - Nitrogenous constituents in Spinach crops)")
```

### Spinach - Mineral contents
```{r}
datMine2 = datSpin %>%
  filter(group=="mineral contents")
modMine2 = rma.mv(Hedgesg, 
                  HedgesVar, 
                  mods = ~ constituent_measured,
                  random = list(~1|StudyID/ESID),
                  data = datMine2,
                  method = "REML",
                  sparse=TRUE)
summary.rma(modMine2)
anova(modMine2, btt = c(1:6)) #All QM(df = 5) = 40.8546, p-val < .0001
flextable(mod_results(modMine2, group = "StudyID", mod = "constituent_measured")$mod_table)
```

save image (see Figure 8C)

```{r}
orchard_plot(modMine2, mod = "constituent_measured", group = "StudyID",
             xlab = "Hedge's g", transfm = "none", trunk.size = 1.5, branch.size = 1,
             angle = 360, legend.pos = "bottom.left", k=TRUE, k.pos=7) +
  theme(legend.direction = "vertical") + 
  scale_fill_manual(values= myColorsMine) +
  scale_y_continuous(limits = c(-10, 10)) 
```

#### Publication bias analysis using contour enhanced funnel plot
save image (see Supplementary Table 10)

```{r}
funnel(modMine2, level=c(90, 95, 99), shade=c("white", "gray55", "gray75"), refline=0)
legend(x = 2.5, y = 0.01, 
       legend = c("p < 0.1", "p < 0.05", "p < 0.01"),
       fill = c("white", "gray55", "gray75"))
title("Contour-Enhanced Funnel Plot (Single moderator model - Mineral constituents in Spinach crops)")
```

### Spinach - Photosynthetic components
```{r}
datPhoto2 = datSpin %>%
  filter(group=="photosynthetic")
modPhoto2 = rma.mv(Hedgesg, 
                   HedgesVar, 
                   mods = ~ constituent_measured,
                   random = list(~1|StudyID/ESID),
                   data = datPhoto2,
                   method = "REML",
                   sparse=TRUE)
summary.rma(modPhoto2)
anova(modPhoto2, btt = c(1:8))
flextable(mod_results(modPhoto2, group = "StudyID", mod = "constituent_measured")$mod_table)
```

save image (see Figure 8G)

```{r}
orchard_plot(modPhoto2, mod = "constituent_measured", group = "StudyID",
             xlab = "Hedge's g", transfm = "none", trunk.size = 1.5, branch.size = 1,
             angle = 360, legend.pos = "bottom.out", k=TRUE, k.pos=8.5) +
  theme(legend.direction = "horizontal") + 
  scale_fill_manual(values= myColorsPhoto) +
  scale_y_continuous(limits = c(-7, 10)) 
```

#### Publication bias analysis using contour enhanced funnel plot
save image (see Supplementary Table 10)

```{r}
funnel(modPhoto2, level=c(90, 95, 99), shade=c("white", "gray55", "gray75"), refline=0)
legend(x = 2.5, y = 0.01, 
       legend = c("p < 0.1", "p < 0.05", "p < 0.01"),
       fill = c("white", "gray55", "gray75"))
title("Contour-Enhanced Funnel Plot (Single moderator model - Photosynthetic constituents in Spinach crops)")
```

### Spinach - Vitamin contents
```{r}
datVita2 = datSpin %>%
  filter(group=="vitamin contents")
modVita2 = rma.mv(Hedgesg, 
                  HedgesVar, 
                  mods = ~ constituent_measured,
                  random = list(~1|StudyID/ESID),
                  data = datVita2,
                  method = "REML",
                  sparse=TRUE)
summary.rma(modVita2)
anova(modVita2, btt = c(1:3))
flextable(mod_results(modVita2, group = "StudyID", mod = "constituent_measured")$mod_table)
```

save image (see Figure 8D)

```{r}
orchard_plot(modVita2, mod = "constituent_measured", group = "StudyID",
             xlab = "Hedge's g", transfm = "none", trunk.size = 1.5, branch.size = 1,
             angle = 360, legend.pos = "bottom.out", k=TRUE, k.pos=7) +
  theme(legend.direction = "horizontal") + 
  scale_fill_manual(values= myColorsVita) +
  scale_y_continuous(limits = c(-5, 10)) 
``` 

#### Publication bias analysis using contour enhanced funnel plot
save image (see Supplementary Table 10)

```{r}
funnel(modVita2, level=c(90, 95, 99), shade=c("white", "gray55", "gray75"), refline=0)
legend(x = 1, y = 0.01, 
       legend = c("p < 0.1", "p < 0.05", "p < 0.01"),
       fill = c("white", "gray55", "gray75"))
title("Contour-Enhanced Funnel Plot (Single moderator model - Vitamin constituents in Spinach crops)")
``` 

### Spinach - Other phytochemical contents
```{r}
datOther2 = datSpin %>%
  filter(group=="other phytochemicals")
modOther2 = rma.mv(Hedgesg, 
                   HedgesVar, 
                   mods = ~constituent_measured,
                   data = datOther2,
                   method = "REML",
                   sparse=TRUE)
summary.rma(modOther2)
anova(modOther2, btt=c(1:5))
flextable(mod_results(modOther2, group = "StudyID", mod = "constituent_measured")$mod_table)
``` 

save image (see Figure 8E)
```{r}
orchard_plot(modOther2, mod = "constituent_measured", group = "StudyID",
             xlab = "Hedge's g", transfm = "none", trunk.size = 1.5, branch.size = 1,
             angle = 360, legend.pos = "bottom.left", k=TRUE, k.pos=7) +
  theme(legend.direction = "vertical") + 
  scale_fill_manual(values= myColorsPhy) +
  scale_y_continuous(limits = c(-10, 10)) 
``` 

#### Publication bias analysis using contour enhanced funnel plot
save image (see Supplementary Table 10)

```{r}
funnel(modOther2, level=c(90, 95, 99), shade=c("white", "gray55", "gray75"), refline=0)
legend(x = -0, y = 0.01, 
       legend = c("p < 0.1", "p < 0.05", "p < 0.01"),
       fill = c("white", "gray55", "gray75"))
title("Contour-Enhanced Funnel Plot (Single moderator model - Phytochemical constituents in Spinach crops)")
``` 


# Meta analysis: Complex model
## How does the effect of eCO2 vary across different category and crop type?
### Group by plants
```{r}
modGPl = rma.mv(Hedgesg, 
                    HedgesVar, 
                    mods = ~ group * common_name,
                    random = list(~1|StudyID/ESID),
                    data = dat,
                    method = "REML",
                    sparse=TRUE)
summary.rma(modGPl)
flextable(mod_results(modGPl, group = "StudyID", mod = "group", by="common_name")$mod_table)
``` 

save image (see Figure 6)

```{r}
orchard_plot(modGPl, mod = "group", by="common_name", group = "StudyID",
             xlab = "Hedge's g", transfm = "none", trunk.size = 1.5, branch.size = 1,
             angle = 360, legend.pos = "bottom.left", k=TRUE, k.pos=7) +
  theme(legend.direction = "vertical") +
  scale_y_continuous(limits = c(-10, 10)) 
``` 

#### Publication bias analysis using contour enhanced funnel plot
save image (see Supplementary Figure 14)

```{r}
funnel(modGPl, level=c(90, 95, 99), shade=c("white", "gray55", "gray75"), refline=0)
legend(x = 4.5, y = 0.01, 
       legend = c("p < 0.1", "p < 0.05", "p < 0.01"),
       fill = c("white", "gray55", "gray75"))
title("Contour-Enhanced Funnel Plot (Complex model - Constituents category by Plants)")
``` 
